# Supplementary material for: The MEF2A transcription factor interactome in cardiomyocytes
Source: Cell Death Dis. 2023 Apr 5;14(4):240. doi: 10.1038/s41419-023-05665-8 (PMC10076289; doi:10.1038/s41419-023-05665-8)
Supplement: Supplementary file 1 — Supplemental Document 1 [file 41419_2023_5665_MOESM1_ESM.zip]

Archive with 2 entries (2 files):
- Supplemental Document 1.xlsx
- __MACOSX/._Supplemental Document 1.xlsx
