# Supplementary material for: The MEF2A transcription factor interactome in cardiomyocytes
Source: Cell Death Dis. 2023 Apr 5;14(4):240. doi: 10.1038/s41419-023-05665-8 (PMC10076289; doi:10.1038/s41419-023-05665-8)
Supplement: Supplementary file 1 — Supplemental Document 1 [file 41419_2023_5665_MOESM1_ESM.zip › Supplemental Document 1.xlsx]

## Sheet: Description 
	Doc1: MEF2A interacting partners in primary cardiomyocytes and and Gene Ontology Annotation using David bioinformatics database
	Table 1: MEF2A interactome list
	Sheet 2: The GOTERM BP terms
	Sheet 3: The GOTERM CC terms
	Sheet 4: The GOTERM MF terms
	Sheet 5: Top enriched GO terms
	Sheet 6: The top 10 enriched BP, CC, and MF terms annotated to 56 enriched proteins

## Sheet: Table 1
Accession	Description	ΣCoverage	Σ# Proteins	Σ# Unique Peptides	Σ# Peptides	Σ# PSMs	MEF2A 1 / Control 3 (114/119)	MEF2A 1 / Control 3 Count	Control 1 / Control 3 (113/119)	Control 1 / Control 3 Count	MEF2A 2 / Control 3 (116/119)	MEF2A 2 / Control 3 Count	Control 2 / Control 3 (115/119)	Control 2 / Control 3 Count	MEF2A 3 / Control 3 121/119	MEF2A 3 / Control 3 Count	Score A3	Coverage A3	# Peptides A3	# PSM A3	Score A5	Coverage A5	# Peptides A5	# PSM A5	# AAs	MW [kDa]	calc. pI	Average of MEF2A / control
100000000;A00000	[Rattus norvegicus] 3XFLAG-MEF2A	0.4917	21	17	24	1642	9.417	85	0.841	102	8.946	85	0.351	81	2.416	89	1541.97	0.4917	24	840	2463.32	0.3785	14	802	539	58.6	6.55	6.92633
A0A0G2K7Q8	6-phosphogluconate dehydrogenase, decarboxylating OS=Rattus norvegicus GN=Kif1b PE=1 SV=1 - [A0A0G2K7Q8_RAT]	0.27	4	6	18	71	13.569	19	1.813	19	7.843	19	1.91	19	7.574	18	204.29	0.27	18	71		0			1089	120.3	5.11	9.662
P28077	Proteasome subunit beta type-9 OS=Rattus norvegicus GN=Psmb9 PE=1 SV=2 - [PSB9_RAT]	0.4475	2	2	8	22	12.836	4	1.725	4	9.119	4	1.05	4	4.53	3	43.43	0.4475	8	22		0			219	23.3	5.01	8.82833
D4ACF2	Tripartite motif protein 21 (Predicted), isoform CRA_a OS=Rattus norvegicus GN=Trim21 PE=1 SV=2 - [D4ACF2_RAT]	0.3439	4	9	17	92	9.198	29	1.851	29	6.87	29	0.703	29	5.784	27	238.16	0.3439	17	92		0			471	54.1	6.7	7.284
Q4G009	Malignant T-cell-amplified sequence 1 OS=Rattus norvegicus GN=Mcts1 PE=2 SV=1 - [MCTS1_RAT]	0.4396	3	4	5	137	6.98	11	1.585	11	7.114	11	1.885	11	7.075	10	234.15	0.4396	5	103	71.63	0.3077	3	34	182	20.5	8.82	7.05633
Q6P9V6	Proteasome subunit alpha type OS=Rattus norvegicus GN=Psma5 PE=1 SV=1 - [Q6P9V6_RAT]	0.4523	2	4	7	44	9.368	14	1.742	14	6.012	14	1.398	14	5.159	14	97.34	0.4523	7	32	74.16	0.2739	4	12	241	26.4	4.79	6.84633
P07895	Superoxide dismutase [Mn], mitochondrial OS=Rattus norvegicus GN=Sod2 PE=1 SV=2 - [SODM_RAT]	0.5856	2	6	12	99	7.866	32	1.021	32	6.708	32	0.687	31	4.079	31	294.98	0.5856	12	99		0			222	24.7	8.81	6.21767
P18420	Proteasome subunit alpha type-1 OS=Rattus norvegicus GN=Psma1 PE=1 SV=2 - [PSA1_RAT]	0.4106	1	3	10	36	8.167	8	1.668	8	6.157	8	1.801	8	4.271	7	64.15	0.4106	10	36		0			263	29.5	6.61	6.19833
P11980-2	Isoform M2 of Pyruvate kinase PKM OS=Rattus norvegicus GN=Pkm - [KPYM_RAT]	0.646	6	2	32	178	5.751	88	1.462	88	5.1	88	1.575	88	7.134	80	555.11	0.646	32	178		0			531	57.7	7.44	5.995
P11980	Pyruvate kinase PKM OS=Rattus norvegicus GN=Pkm PE=1 SV=3 - [KPYM_RAT]	0.6271	4	1	34	267	5.313	81	1.545	81	4.903	81	1.58	81	7.02	74	486.13	0.6158	33	168	914.43	0.371	15	99	531	57.8	7.06	5.74533
P07151	Beta-2-microglobulin OS=Rattus norvegicus GN=B2m PE=1 SV=1 - [B2MG_RAT]	0.1933	1	2	3	42	6.545	26	0.746	26	5.467	26	0.435	26	4.218	25	124.73	0.1933	3	42		0			119	13.7	8	5.41
P40112	Proteasome subunit beta type-3 OS=Rattus norvegicus GN=Psmb3 PE=1 SV=1 - [PSB3_RAT]	0.4537	2	4	7	24	7.558	11	1.232	11	4.241	11	1.376	11	3.453	11	62.69	0.4537	7	17	109.62	0.2341	3	7	205	22.9	6.55	5.084
A0A0G2K0W9	Proteasome subunit alpha type OS=Rattus norvegicus GN=Psma7 PE=1 SV=1 - [A0A0G2K0W9_RAT]	0.3508	4	4	9	48	6.112	14	1.367	14	3.465	14	0.955	14	3.327	14	86	0.3508	9	34	88.59	0.1532	3	14	248	27.8	8.46	4.30133
P19132	Ferritin heavy chain OS=Rattus norvegicus GN=Fth1 PE=1 SV=3 - [FRIH_RAT]	0.4341	2	3	6	17	4.569	10	1.083	10	4.462	10	1.042	10	3.456	10	35.01	0.4341	6	17		0			182	21.1	6.3	4.16233
F2Z3S5	RNA-binding protein with multiple-splicing OS=Rattus norvegicus GN=Rbpms PE=1 SV=3 - [F2Z3S5_RAT]	0.2271	2	2	4	29	5.459	6	1.992	6	3.719	6	1.657	6	3.02	6	59.64	0.2271	4	29		0			207	22.6	8.97	4.066
P00507	Aspartate aminotransferase, mitochondrial OS=Rattus norvegicus GN=Got2 PE=1 SV=2 - [AATM_RAT]	0.3326	2	5	16	64	5.133	16	1.55	16	3.262	16	1.115	16	2.868	16	161.98	0.3326	16	64		0			430	47.3	9	3.75433
P06761	78 kDa glucose-regulated protein OS=Rattus norvegicus GN=Hspa5 PE=1 SV=1 - [GRP78_RAT]	0.4083	1	11	22	201	5.022	60	1.379	60	3.925	59	1.376	60	2.216	60	385.06	0.4083	22	130	709.73	0.2278	12	71	654	72.3	5.16	3.721
Q641X8	Eukaryotic translation initiation factor 3 subunit E OS=Rattus norvegicus GN=Eif3e PE=2 SV=1 - [EIF3E_RAT]	0.3438	2	4	11	34	4.826	6	1.188	6	3.545	6	0.944	6	2.692	6	57.06	0.3438	11	28	110.98	0.0944	3	6	445	52.2	6.04	3.68767
P42930	Heat shock protein beta-1 OS=Rattus norvegicus GN=Hspb1 PE=1 SV=1 - [HSPB1_RAT]	0.6699	3	11	17	226	4.424	88	1.181	88	4.012	88	0.971	88	2.517	88	501.38	0.6699	17	151	1089.52	0.5971	10	75	206	22.9	6.55	3.651
Q6PCT9	Proteasome (Prosome, macropain) 26S subunit, non-ATPase, 6 OS=Rattus norvegicus GN=Psmd6 PE=1 SV=1 - [Q6PCT9_RAT]	0.2879	1	1	9	12	4.889	3	1.271	3	3.466	3	1.51	3	2.455	3	23.21	0.2879	9	12		0			389	45.6	5.52	3.60333
P05065	Fructose-bisphosphate aldolase A OS=Rattus norvegicus GN=Aldoa PE=1 SV=2 - [ALDOA_RAT]	0.6896	6	17	21	531	4.228	161	1.424	161	3.025	161	1.162	161	3.317	158	935.5	0.6896	21	314	1587.15	0.6648	18	217	364	39.3	8.09	3.52333
F1LSC3	Splicing factor 1 OS=Rattus norvegicus GN=Sf1 PE=1 SV=2 - [F1LSC3_RAT]	0.1987	2	2	10	25	5.028	4	1.889	4	2.999	4	1.666	4	2.51	4	47.91	0.1894	9	19	31.36	0.0673	3	6	639	68.3	8.98	3.51233
A1L108	Actin-related protein 2/3 complex subunit 5-like protein OS=Rattus norvegicus GN=Arpc5l PE=1 SV=2 - [ARP5L_RAT]	0.3922	2	1	6	13	4.627	3	1.102	3	3.271	3	0.887	3	2.592	3	21.74	0.3922	6	13		0			153	17	6.8	3.49667
Q6PDW4	Proteasome subunit beta type OS=Rattus norvegicus GN=Psmb1 PE=1 SV=1 - [Q6PDW4_RAT]	0.5375	3	6	11	55	4.051	29	0.863	29	3.547	29	0.942	29	2.751	29	166.66	0.5375	11	55		0			240	26.4	7.8	3.44967
Q63797	Proteasome activator complex subunit 1 OS=Rattus norvegicus GN=Psme1 PE=2 SV=1 - [PSME1_RAT]	0.4498	3	6	9	26	3.184	13	1.323	13	3.209	13	0.79	13	3.735	13	48.32	0.4498	9	26		0			249	28.6	6.02	3.376
Q5U3Y8	Transcription factor BTF3 OS=Rattus norvegicus GN=Btf3 PE=1 SV=1 - [Q5U3Y8_RAT]	0.7099	5	3	12	30	5.215	3	1.673	3	2.49	3	1.169	3	2.353	3	62.62	0.7099	12	30		0			162	17.7	7.5	3.35267
D3ZC07	Protein kinase N3 OS=Rattus norvegicus GN=Pkn3 PE=1 SV=3 - [D3ZC07_RAT]	0.3257	5	2	27	81	3.641	16	1.053	16	3.867	16	1.126	16	2.534	16	115.87	0.3257	27	60	109.93	0.0501	4	21	958	107.1	7.91	3.34733
P70490	Lactadherin OS=Rattus norvegicus GN=Mfge8 PE=2 SV=1 - [MFGM_RAT]	0.5902	5	12	22	164	3.919	51	0.992	51	3.054	51	1.087	51	2.801	51	314.68	0.5902	22	118	343.6	0.2881	9	46	427	47.4	7.09	3.258
P70567	Tropomodulin-1 OS=Rattus norvegicus GN=Tmod1 PE=2 SV=1 - [TMOD1_RAT]	0.2479	3	1	6	27	3.855	4	1.362	4	2.611	4	1.132	4	2.989	4	54.03	0.2479	6	27		0			359	40.5	5.05	3.15167
P17220	Proteasome subunit alpha type-2 OS=Rattus norvegicus GN=Psma2 PE=1 SV=3 - [PSA2_RAT]	0.6752	1	6	13	156	4.022	31	0.745	31	2.915	31	0.611	31	2.259	29	214.42	0.6752	13	89	395.31	0.453	6	67	234	25.9	7.43	3.06533
B0BNA7	Eukaryotic translation initiation factor 3 subunit I OS=Rattus norvegicus GN=Eif3i PE=2 SV=1 - [EIF3I_RAT]	0.4185	2	2	11	15	4.595	3	0.905	3	2.365	3	0.809	3	2.161	3	16.35	0.4185	11	15		0			325	36.4	5.64	3.04033
G3V8U9	Proteasome subunit beta OS=Rattus norvegicus GN=Psmb4 PE=1 SV=2 - [G3V8U9_RAT]	0.306	2	3	5	65	4.037	22	0.983	22	2.759	21	0.656	22	2.277	22	156.35	0.306	5	65		0			232	25.7	6.34	3.02433
A0A0G2K747	Single-stranded DNA binding protein 1, isoform CRA_b OS=Rattus norvegicus GN=Ssbp1 PE=1 SV=1 - [A0A0G2K747_RAT]	0.6622	3	2	9	61	3.563	19	1.959	19	2.901	19	1.368	19	2.555	19	145.95	0.6622	9	61		0			148	17.2	9.83	3.00633
Q6P9U8	Eukaryotic translation initiation factor 3 subunit H OS=Rattus norvegicus GN=Eif3h PE=1 SV=1 - [EIF3H_RAT]	0.2415	2	1	7	17	4.003	5	0.981	5	2.75	5	1.209	5	2.068	5	28.48	0.2415	7	17		0			352	39.9	6.67	2.94033
P13086	Succinate--CoA ligase [ADP/GDP-forming] subunit alpha, mitochondrial OS=Rattus norvegicus GN=Suclg1 PE=2 SV=2 - [SUCA_RAT]	0.6156	4	10	18	97	3.187	47	1.61	47	2.848	47	1.253	47	2.785	47	235.09	0.6156	18	97		0			346	36.1	9.48	2.94
P31977	Ezrin OS=Rattus norvegicus GN=Ezr PE=1 SV=3 - [EZRI_RAT]	0.2662	3	2	16	54	3.406	11	0.863	11	2.976	11	0.723	11	2.367	11	99.7	0.2662	16	45	25.5	0.0734	4	9	586	69.3	6.1	2.91633
E9PT65	Radixin OS=Rattus norvegicus GN=Rdx PE=1 SV=2 - [E9PT65_RAT]	0.2453	2	1	14	40	3.387	10	0.775	10	2.854	10	0.722	10	2.359	10	83.62	0.2453	14	40		0			583	68.4	5.74	2.86667
Q04753	Methylosome subunit pICln OS=Rattus norvegicus GN=Clns1a PE=1 SV=1 - [ICLN_RAT]	0.3136	3	3	4	34	3.187	6	0.786	6	2.733	6	0.672	6	2.564	6	64.51	0.3136	4	17	258.42	0.2415	3	17	236	26.1	4.12	2.828
P52631	Signal transducer and activator of transcription 3 OS=Rattus norvegicus GN=Stat3 PE=1 SV=1 - [STAT3_RAT]	0.4714	1	3	23	48	2.557	6	1.08	6	2.97	6	1.284	6	2.771	6	62.34	0.4714	23	48		0			770	88	6.3	2.766
A0A0G2K9C0	Vasodilator-stimulated phosphoprotein OS=Rattus norvegicus GN=Vasp PE=1 SV=1 - [A0A0G2K9C0_RAT]	0.2827	3	4	11	21	3.05	3	0.835	3	2.241	3	0.967	3	2.973	3	30.48	0.2827	11	17	26.43	0.1067	3	4	375	39.6	8.37	2.75467
P21670	Proteasome subunit alpha type-4 OS=Rattus norvegicus GN=Psma4 PE=1 SV=1 - [PSA4_RAT]	0.4636	1	6	9	57	2.681	22	0.901	22	3.048	22	0.833	22	2.42	22	95.48	0.4636	9	35	86.17	0.1954	4	22	261	29.5	7.72	2.71633
A0A0G2K585	Actin-related protein 2/3 complex subunit 5 OS=Rattus norvegicus GN=Arpc5 PE=1 SV=1 - [A0A0G2K585_RAT]	0.5497	2	3	10	44	3.294	12	0.972	12	2.653	12	1.006	12	2.039	12	69.94	0.5497	10	31	43.21	0.3311	4	13	151	16.2	6.19	2.662
Q5XI86	Peptidyl-tRNA hydrolase 2 OS=Rattus norvegicus GN=Ptrh2 PE=1 SV=1 - [Q5XI86_RAT]	0.4144	1	4	5	25	2.979	11	1.738	11	2.342	11	1.153	11	2.369	11	52.3	0.4144	5	18	66.75	0.2762	3	7	181	19.5	7.42	2.56333
Q68FR9-2	Isoform 2 of Elongation factor 1-delta OS=Rattus norvegicus GN=Eef1d - [EF1D_RAT]	0.2938	2	3	19	47	3.009	11	0.732	11	2.24	11	0.801	11	2.389	11	83.44	0.2938	19	47		0			650	72.1	6.55	2.546
A0A0H2UHE5	Protein phosphatase 1A OS=Rattus norvegicus GN=Ppm1a PE=1 SV=1 - [A0A0H2UHE5_RAT]	0.2246	2	1	12	219	2.759	60	1.176	60	2.755	60	1.415	60	2.071	60	360.1	0.2246	11	136	464.25	0.0826	3	83	472	53.4	7.85	2.52833
Q3MHS9	Chaperonin containing Tcp1, subunit 6A (Zeta 1) OS=Rattus norvegicus GN=Cct6a PE=1 SV=1 - [Q3MHS9_RAT]	0.3635	1	3	17	49	3.014	10	1.163	10	2.322	9	1.201	10	2.226	10	100.12	0.3635	17	49		0			531	58	7.08	2.52067
P48721	Stress-70 protein, mitochondrial OS=Rattus norvegicus GN=Hspa9 PE=1 SV=3 - [GRP75_RAT]	0.4448	4	7	28	83	2.873	20	1.729	20	2.453	20	1.674	20	2.154	20	187.94	0.4448	28	83		0			679	73.8	6.3	2.49333
P48500	Triosephosphate isomerase OS=Rattus norvegicus GN=Tpi1 PE=1 SV=2 - [TPIS_RAT]	0.6787	3	11	14	230	2.569	101	1.324	101	2.506	101	0.657	101	2.343	101	573.52	0.6787	14	138	1132.65	0.506	8	92	249	26.8	7.24	2.47267
O35763	Moesin OS=Rattus norvegicus GN=Msn PE=1 SV=3 - [MOES_RAT]	0.3414	3	5	21	99	2.742	29	0.769	29	2.326	29	0.708	29	2.267	29	175.53	0.3414	21	69	153.69	0.156	9	30	577	67.7	6.54	2.445
Q99ND8	Ppm1b protein OS=Rattus norvegicus GN=Ppm1b PE=1 SV=1 - [Q99ND8_RAT]	0.8129	9	4	37	898	2.684	301	0.858	304	2.541	302	0.793	304	2.085	303	1643.74	0.8129	37	545	3116.74	0.5591	19	353	465	51	5.06	2.43667
P51868	Calsequestrin-2 OS=Rattus norvegicus GN=Casq2 PE=1 SV=2 - [CASQ2_RAT]	0.2688	2	6	9	107	2.898	35	1.303	35	2.066	35	0.907	35	2.194	35	181	0.2688	9	72	55.46	0.2179	7	35	413	47.8	4.28	2.386
G3V836	Clusterin OS=Rattus norvegicus GN=Clu PE=1 SV=1 - [G3V836_RAT]	0.1275	2	2	5	8	2.168	3	1.5	3	2.233	3	0.997	3	2.597	3	16.8	0.1275	5	8		0			447	51.4	5.81	2.33267
D4ACB8	Chaperonin subunit 8 (Theta) (Predicted), isoform CRA_a OS=Rattus norvegicus GN=Cct8 PE=1 SV=1 - [D4ACB8_RAT]	0.3504	1	4	13	29	2.84	7	0.992	7	2.004	7	0.959	6	2.137	7	59.43	0.3504	13	29		0			548	59.6	5.54	2.327
Q66X93	Staphylococcal nuclease domain-containing protein 1 OS=Rattus norvegicus GN=Snd1 PE=1 SV=1 - [SND1_RAT]	0.352	2	3	24	42	2.761	3	0.737	3	2.002	3	1.008	3	2	3	57.69	0.352	24	42		0			909	101.9	7.18	2.25433
A4GW50	RCG29601 OS=Rattus norvegicus GN=Stk38l PE=1 SV=1 - [A4GW50_RAT]	0.4397	1	4	14	73	2.271	9	0.764	9	2.025	9	0.744	9	2.324	9	95.88	0.4397	14	52	94.59	0.153	4	21	464	53.7	6.96	2.20667
Q7TP54	Rho family-interacting cell polarization regulator 2 OS=Rattus norvegicus GN=Ripor2 PE=1 SV=1 - [RIPR2_RAT]	0.3198	7	3	33	93	2.127	14	0.702	14	2.141	14	1.08	14	2.23	14	139.77	0.3137	32	71	190.56	0.0496	3	22	1310	144.6	5.47	2.166

## Sheet: sheet 2
Category	Term	Count	%	PValue	Genes	List Total	Pop Hits	Pop Total	Fold Enrichment	Bonferroni	Benjamini	FDR	-log(10)
GOTERM_BP_DIRECT	GO:0098609~cell-cell adhesion (7)	7	12.7273	4.05101e-05	PKM, SND1, CCT8, RDX, HSPA5, EEF1D, VASP	54	211	17535	10.7728	0.0201708	0.0201708	0.0583695	4.39244
GOTERM_BP_DIRECT	GO:1902115~regulation of organelle assembly (3)	3	5.45455	5.35745e-05	EZR, RDX, MSN	54	4	17535	243.542	0.0265888	0.013384	0.0771866	4.27104
GOTERM_BP_DIRECT	GO:1902966~positive regulation of protein localization to early endosome (3)	3	5.45455	8.91177e-05	EZR, RDX, MSN	54	5	17535	194.833	0.0438383	0.0148316	0.128364	4.05004
GOTERM_BP_DIRECT	GO:0006096~glycolytic process (4)	4	7.27273	0.000220641	ALDOA, PKM, TPI1, LOC100911515	54	39	17535	33.3048	0.105056	0.0273672	0.317529	3.65631
GOTERM_BP_DIRECT	GO:2000643~positive regulation of early endosome to late endosome transport (3)	3	5.45455	0.000248082	EZR, RDX, MSN	54	8	17535	121.771	0.117327	0.0246512	0.356954	3.60541
GOTERM_BP_DIRECT	GO:1903364~positive regulation of cellular protein catabolic process (3)	3	5.45455	0.000484478	EZR, RDX, MSN	54	11	17535	88.5606	0.216318	0.0398111	0.695991	3.31473
GOTERM_BP_DIRECT	GO:0051603~proteolysis involved in cellular protein catabolic process (4)	4	7.27273	0.000490071	PSMB4, PSMB1, HSPA5, PSMB9	54	51	17535	25.4684	0.21852	0.0346106	0.703999	3.30974
GOTERM_BP_DIRECT	GO:0006098~pentose-phosphate shunt (3)	3	5.45455	0.000684421	TPI1, KIF1B, LOC100911515	54	13	17535	74.9359	0.291342	0.0421343	0.981909	3.16468
GOTERM_BP_DIRECT	GO:0061028~establishment of endothelial barrier (3)	3	5.45455	0.00104686	EZR, RDX, MSN	54	16	17535	60.8854	0.409535	0.0568579	1.49824	2.98011
GOTERM_BP_DIRECT	GO:0008361~regulation of cell size (3)	3	5.45455	0.0023708	EZR, RDX, MSN	54	24	17535	40.5903	0.696971	0.112541	3.36312	2.62511
GOTERM_BP_DIRECT	GO:0001731~formation of translation preinitiation complex	3	5.45455	0.0023708	EIF3EL1, EIF3I, MCTS1	54	24	17535	40.5903	0.696971	0.112541	3.36312	2.62511
GOTERM_BP_DIRECT	GO:1901998~toxin transport	3	5.45455	0.0064964	CCT8, HSPA5, CCT6A	54	40	17535	24.3542	0.96231	0.257722	8.9658	2.18733
GOTERM_BP_DIRECT	GO:0008360~regulation of cell shape	4	7.27273	0.00653256	ALDOA, EZR, RDX, MSN	54	126	17535	10.3086	0.962993	0.240216	9.01355	2.18492
GOTERM_BP_DIRECT	GO:0006511~ubiquitin-dependent protein catabolic process	4	7.27273	0.0105175	PSMA2, PSMA1, PSMA4, PSMA7	54	150	17535	8.65926	0.995099	0.335754	14.1344	1.97809
GOTERM_BP_DIRECT	GO:0006499~N-terminal protein myristoylation	2	3.63636	0.0120364	PPM1A, PPM1B	54	4	17535	162.361	0.997737	0.352784	16.0146	1.9195
GOTERM_BP_DIRECT	GO:0022614~membrane to membrane docking	2	3.63636	0.0150233	EZR, MSN	54	5	17535	129.889	0.999507	0.398063	19.6008	1.82324
GOTERM_BP_DIRECT	GO:0051289~protein homotetramerization	3	5.45455	0.0221523	ALDOA, VASP, SOD2	54	76	17535	12.818	0.999987	0.505517	27.5925	1.65458
GOTERM_BP_DIRECT	GO:1904871~positive regulation of protein localization to Cajal body	2	3.63636	0.0239307	CCT8, CCT6A	54	8	17535	81.1806	0.999995	0.511627	29.4674	1.62104
GOTERM_BP_DIRECT	GO:0010737~protein kinase A signaling	2	3.63636	0.0239307	EZR, RDX	54	8	17535	81.1806	0.999995	0.511627	29.4674	1.62104
GOTERM_BP_DIRECT	GO:0009615~response to virus	3	5.45455	0.025519	PSMA2, CLU, HSPB1	54	82	17535	11.8801	0.999998	0.514401	31.1037	1.59314
GOTERM_BP_DIRECT	GO:0022612~gland morphogenesis	2	3.63636	0.0268822	EZR, MSN	54	9	17535	72.1605	0.999999	0.513935	32.4798	1.57053
GOTERM_BP_DIRECT	GO:1904851~positive regulation of establishment of protein localization to telomere	2	3.63636	0.0268822	CCT8, CCT6A	54	9	17535	72.1605	0.999999	0.513935	32.4798	1.57053
GOTERM_BP_DIRECT	GO:0002862~negative regulation of inflammatory response to antigenic stimulus	2	3.63636	0.029825	PSMB4, PSMA1	54	10	17535	64.9444	1	0.53304	35.3637	1.52542
GOTERM_BP_DIRECT	GO:0045198~establishment of epithelial cell apical/basal polarity	2	3.63636	0.0327591	EZR, MSN	54	11	17535	59.0404	1	0.54968	38.1246	1.48467
GOTERM_BP_DIRECT	GO:0042347~negative regulation of NF-kappaB import into nucleus	2	3.63636	0.0327591	PPM1A, PPM1B	54	11	17535	59.0404	1	0.54968	38.1246	1.48467
GOTERM_BP_DIRECT	GO:1902176~negative regulation of oxidative stress-induced intrinsic apoptotic signaling pathway	2	3.63636	0.0327591	HSPB1, SOD2	54	11	17535	59.0404	1	0.54968	38.1246	1.48467
GOTERM_BP_DIRECT	GO:0035970~peptidyl-threonine dephosphorylation	2	3.63636	0.0356844	PPM1A, PPM1B	54	12	17535	54.1204	1	0.564294	40.7677	1.44752
GOTERM_BP_DIRECT	GO:1904874~positive regulation of telomerase RNA localization to Cajal body	2	3.63636	0.0444085	CCT8, CCT6A	54	15	17535	43.2963	1	0.629691	48.0394	1.35253
GOTERM_BP_DIRECT	GO:0006754~ATP biosynthetic process	2	3.63636	0.0444085	ALDOA, PKM	54	15	17535	43.2963	1	0.629691	48.0394	1.35253
GOTERM_BP_DIRECT	GO:0006457~protein folding	3	5.45455	0.045114	CCT8, CCT6A, HSPA9	54	112	17535	8.69792	1	0.61997	48.5896	1.34569
GOTERM_BP_DIRECT	GO:0034314~Arp2/3 complex-mediated actin nucleation	2	3.63636	0.0472992	ARPC5L, ARPC5	54	16	17535	40.5903	1	0.622771	50.2595
GOTERM_BP_DIRECT	GO:0030033~microvillus assembly	2	3.63636	0.0559202	EZR, RDX	54	19	17535	34.1813	1	0.671516	56.3673
GOTERM_BP_DIRECT	GO:0050821~protein stabilization	3	5.45455	0.0588171	CCT8, CLU, CCT6A	54	130	17535	7.49359	1	0.676737	58.2577
GOTERM_BP_DIRECT	GO:0007568~aging	4	7.27273	0.0697521	CLU, HSPB1, STAT3, SOD2	54	315	17535	4.12346	1	0.727166	64.7282
GOTERM_BP_DIRECT	GO:0043066~negative regulation of apoptotic process	5	9.09091	0.0705743	CLU, HSPB1, HSPA5, STAT3, SOD2	54	517	17535	3.14045	1	0.719011	65.1748
GOTERM_BP_DIRECT	GO:0001889~liver development	3	5.45455	0.0711892	PKM, PSMB9, SOD2	54	145	17535	6.71839	1	0.710101	65.5054
GOTERM_BP_DIRECT	GO:0007159~leukocyte cell-cell adhesion	2	3.63636	0.0729331	EZR, MSN	54	25	17535	25.9778	1	0.707348	66.4272
GOTERM_BP_DIRECT	GO:0043161~proteasome-mediated ubiquitin-dependent protein catabolic process	3	5.45455	0.0737582	PSMA5, PSMB3, PSMD6	54	148	17535	6.58221	1	0.700119	66.8553
GOTERM_BP_DIRECT	GO:0006446~regulation of translational initiation	2	3.63636	0.089645	EIF3EL1, EIF3I	54	31	17535	20.9498	1	0.761069	74.17
GOTERM_BP_DIRECT	GO:0006826~iron ion transport	2	3.63636	0.089645	FTH1, B2M	54	31	17535	20.9498	1	0.761069	74.17
GOTERM_BP_DIRECT	GO:0055072~iron ion homeostasis	2	3.63636	0.0924015	B2M, SOD2	54	32	17535	20.2951	1	0.761727	75.2746
GOTERM_BP_DIRECT	GO:0032212~positive regulation of telomere maintenance via telomerase	2	3.63636	0.0951497	CCT8, CCT6A	54	33	17535	19.6801	1	0.762346	76.332
GOTERM_BP_DIRECT	GO:0006094~gluconeogenesis	2	3.63636	0.0951497	TPI1, LOC100911515	54	33	17535	19.6801	1	0.762346	76.332
GOTERM_BP_DIRECT	GO:0048147~negative regulation of fibroblast proliferation	2	3.63636	0.0978898	FTH1, SOD2	54	34	17535	19.1013	1	0.76293	77.3443

## Sheet: sheet 3
Category	Term	Count	%	PValue	Genes	List Total	Pop Hits	Pop Total	Fold Enrichment	Bonferroni	Benjamini	FDR	-log(10)
GOTERM_CC_DIRECT	GO:0000502~proteasome complex (12)	12	21.8182	5.47068e-18	PSMA2, PSMB4, PSMA1, PSME1, PSMB1, PSMA5, PSMA4, PSMB3, HSPB1, PSMD6, PSMA7, PSMB9	52	59	18520	72.4381	8.26073e-16	8.26073e-16	6.54041e-15	17.262
GOTERM_CC_DIRECT	GO:0070062~extracellular exosome (35)	35	63.6364	1.71072e-17	ALDOA, CLU, RDX, ARPC5, PSMA7, FTH1, B2M, PKM, GOT2, PSMB4, TPI1, EZR, PSMB1, SND1, PSMB3, EIF3I, MSN, HSPA5, PSMD6, HSPA9, SSBP1, SUCLG1, MFGE8, CCT6A, VASP, SOD2, PSMB9, PSMA2, PSMA1, PSME1, PSMA5, PSMA4, ARPC5L, CCT8, HSPB1	52	2646	18520	4.71103	2.58319e-15	1.29159e-15	2.04523e-14	16.7668
GOTERM_CC_DIRECT	GO:0005839~proteasome core complex (9)	9	16.3636	3.66806e-16	PSMA2, PSMB4, PSMA1, PSMB1, PSMA5, PSMA4, PSMB3, PSMA7, PSMB9	52	21	18520	152.637	5.02931e-14	1.67644e-14	3.9968e-13	15.4356
GOTERM_CC_DIRECT	GO:0005737~cytoplasm (40)	40	72.7273	1.16343e-12	ALDOA, MEF2A, CLU, RDX, ARPC5, PSMA7, FTH1, B2M, PKM, PSMB4, SET, EZR, PSMB1, PSMB3, SND1, MSN, HSPA5, STK38L, HSPA9, CLNS1A, SUCLG1, CCT6A, VASP, TRIM21, STAT3, SOD2, PSMB9, PSMA2, PSMA1, RBPMS, PSME1, PSMA5, PSMA4, ARPC5L, CCT8, HSPB1, EEF1D, MCTS1, CASQ2, TMOD1	52	5227	18520	2.72549	1.75674e-10	4.39184e-11	1.39089e-09	11.9343
GOTERM_CC_DIRECT	GO:0019773~proteasome core complex, alpha-subunit complex (5)	5	9.09091	6.36079e-09	PSMA2, PSMA1, PSMA5, PSMA4, PSMA7	52	9	18520	197.863	9.60479e-07	1.92096e-07	7.60457e-06	8.19649
GOTERM_CC_DIRECT	GO:0043209~myelin sheath (9)	9	16.3636	4.81572e-08	ALDOA, PKM, GOT2, EZR, RDX, HSPA5, MSN, SOD2, HSPA9	52	191	18520	16.7821	7.27171e-06	1.21196e-06	5.75738e-05	7.31734
GOTERM_CC_DIRECT	GO:0005925~focal adhesion (10)	10	18.1818	1.17324e-06	EZR, ARPC5L, HSPB1, RDX, HSPA5, MSN, ARPC5, VASP, B2M, HSPA9	52	396	18520	8.99378	0.000177144	2.53082e-05	0.00140265	5.93061
GOTERM_CC_DIRECT	GO:0005913~cell-cell adherens junction (8)	8	14.5455	6.6067e-06	PKM, EZR, SND1, CCT8, RDX, HSPA5, EEF1D, VASP	52	259	18520	11.0009	0.000997118	0.000124694	0.00789828	5.18002
GOTERM_CC_DIRECT	GO:0005634~nucleus (28)	28	50.9091	4.07576e-05	ALDOA, MEF2A, EIF3EL1, CLU, PPM1A, PSMA7, FTH1, PKM, PSMB4, TPI1, SET, PSMB1, SND1, PSMB3, HSPA5, MSN, CLNS1A, SSBP1, STAT3, TRIM21, PSMB9, PSMA2, PSMA1, PSMA5, PSMA4, HSPB1, EEF1D, TMOD1	52	4841	18520	2.05997	0.00613562	0.000683602	0.0487164	4.38979
GOTERM_CC_DIRECT	GO:0031012~extracellular matrix (7)	7	12.7273	6.73756e-05	PKM, CLU, HSPB1, MFGE8, HSPA5, CCT6A, HSPA9	52	254	18520	9.81526	0.0101225	0.00101689	0.0805204	4.1715
GOTERM_CC_DIRECT	GO:0005739~mitochondrion	15	27.2727	7.50825e-05	ALDOA, SSBP1, SUCLG1, CLU, PTRH2, STAT3, FTH1, SOD2, GOT2, PKM, KIF1B, SND1, PSMB3, HSPA5, HSPA9	52	1602	18520	3.33477	0.0112739	0.00103019	0.0897272	4.12446
GOTERM_CC_DIRECT	GO:0051286~cell tip	3	5.45455	0.000154763	EZR, RDX, MSN	52	7	18520	152.637	0.0231001	0.0019457	0.184869	3.81033
GOTERM_CC_DIRECT	GO:0030175~filopodium	4	7.27273	0.00090687	EZR, RDX, MSN, VASP	52	69	18520	20.6466	0.128029	0.0104831	1.07883	3.04245
GOTERM_CC_DIRECT	GO:0005829~cytosol	12	21.8182	0.00346109	CLNS1A, TPI1, SET, EZR, SUCLG1, CCT8, CLU, PPM1A, PPM1B, PTRH2, STAT3, PSMB9	52	1590	18520	2.68795	0.407575	0.0367045	4.06031	2.46079
GOTERM_CC_DIRECT	GO:0005856~cytoskeleton	5	9.09091	0.00432921	CLNS1A, EZR, RDX, MSN, VASP	52	241	18520	7.38908	0.480626	0.0427353	5.05475	2.36359
GOTERM_CC_DIRECT	GO:0042645~mitochondrial nucleoid	3	5.45455	0.0068245	SSBP1, SOD2, HSPA9	52	45	18520	23.7436	0.64443	0.0625829	7.86075	2.16593
GOTERM_CC_DIRECT	GO:0030315~T-tubule	3	5.45455	0.0107733	EZR, RDX, MSN	52	57	18520	18.7449	0.805164	0.0917281	12.1463	1.96765
GOTERM_CC_DIRECT	GO:0015629~actin cytoskeleton	4	7.27273	0.0154316	ALDOA, EZR, PSMB3, STK38L	52	190	18520	7.49798	0.904472	0.122311	16.9667	1.81159
GOTERM_CC_DIRECT	GO:0071944~cell periphery	3	5.45455	0.0155076	EZR, RDX, MSN	52	69	18520	15.4849	0.905579	0.116806	17.0434	1.80946
GOTERM_CC_DIRECT	GO:0005902~microvillus	3	5.45455	0.0159359	EZR, RDX, MSN	52	70	18520	15.2637	0.911584	0.114219	17.4738	1.79762
GOTERM_CC_DIRECT	GO:0019898~extrinsic component of membrane	3	5.45455	0.0190738	EZR, RDX, MSN	52	77	18520	13.8761	0.945413	0.129314	20.5655	1.71956
GOTERM_CC_DIRECT	GO:0005832~chaperonin-containing T-complex	2	3.63636	0.024518	CCT8, CCT6A	52	9	18520	79.1453	0.976444	0.156656	25.6789	1.61051
GOTERM_CC_DIRECT	GO:0005615~extracellular space	9	16.3636	0.0263847	ALDOA, TPI1, EZR, CLU, HSPB1, RDX, MFGE8, MSN, B2M	52	1316	18520	2.4357	0.98236	0.161002	27.3615	1.57865
GOTERM_CC_DIRECT	GO:0044297~cell body	3	5.45455	0.0293143	EZR, CCT8, CCT6A	52	97	18520	11.0151	0.988809	0.170717	29.932	1.53292
GOTERM_CC_DIRECT	GO:0001931~uropod	2	3.63636	0.0298859	EZR, MSN	52	11	18520	64.7552	0.989761	0.167451	30.4236	1.52453
GOTERM_CC_DIRECT	GO:0005885~Arp2/3 protein complex	2	3.63636	0.0298859	ARPC5L, ARPC5	52	11	18520	64.7552	0.989761	0.167451	30.4236	1.52453
GOTERM_CC_DIRECT	GO:0002199~zona pellucida receptor complex	2	3.63636	0.0378834	CCT8, CCT6A	52	14	18520	50.8791	0.997067	0.200918	36.9797	1.42155
GOTERM_CC_DIRECT	GO:0030018~Z disc	3	5.45455	0.0412709	ALDOA, HSPB1, CASQ2	52	117	18520	9.13215	0.998278	0.20999	39.5818	1.38436
GOTERM_CC_DIRECT	GO:0033290~eukaryotic 48S preinitiation complex	2	3.63636	0.0431792	EIF3EL1, EIF3I	52	16	18520	44.5192	0.998725	0.211826	41.004	1.36473
GOTERM_CC_DIRECT	GO:0016282~eukaryotic 43S preinitiation complex	2	3.63636	0.0431792	EIF3EL1, EIF3I	52	16	18520	44.5192	0.998725	0.211826	41.004	1.36473
GOTERM_CC_DIRECT	GO:0045177~apical part of cell	3	5.45455	0.0438497	EZR, RDX, MSN	52	121	18520	8.83026	0.998853	0.208225	41.4964	1.35803
GOTERM_CC_DIRECT	GO:0005654~nucleoplasm	10	18.1818	0.0467667	CLNS1A, PSMA1, RBPMS, MEF2A, SET, PSMA5, PSMB3, CCT8, SF1, STAT3	52	1744	18520	2.04217	0.999277	0.214217	43.5949
GOTERM_CC_DIRECT	GO:0005852~eukaryotic translation initiation factor 3 complex	2	3.63636	0.0510693	EIF3EL1, EIF3I	52	19	18520	37.4899	0.999635	0.225342	46.5645
GOTERM_CC_DIRECT	GO:0031528~microvillus membrane	2	3.63636	0.0536851	EZR, MSN	52	20	18520	35.6154	0.999759	0.229242	48.2992
GOTERM_CC_DIRECT	GO:0031430~M band	2	3.63636	0.0536851	ALDOA, HSPB1	52	20	18520	35.6154	0.999759	0.229242	48.2992
GOTERM_CC_DIRECT	GO:0005743~mitochondrial inner membrane	4	7.27273	0.05496	GOT2, SUCLG1, STAT3, SOD2	52	313	18520	4.55149	0.999804	0.227913	49.1258
GOTERM_CC_DIRECT	GO:0031674~I band	2	3.63636	0.0614903	ALDOA, HSPB1	52	23	18520	30.9699	0.999931	0.24561	53.1731
GOTERM_CC_DIRECT	GO:0030027~lamellipodium	3	5.45455	0.0679903	RDX, ARPC5, VASP	52	155	18520	6.8933	0.999976	0.261975	56.9067
GOTERM_CC_DIRECT	GO:0031982~vesicle	3	5.45455	0.0726232	PKM, EZR, MSN	52	161	18520	6.63641	0.999989	0.271117	59.3991
GOTERM_CC_DIRECT	GO:0043234~protein complex	5	9.09091	0.087035	ALDOA, GOT2, SET, SUCLG1, CLU	52	611	18520	2.91452	0.999999	0.31038	66.3323
GOTERM_CC_DIRECT	GO:0008180~COP9 signalosome	2	3.63636	0.0870543	HSPA5, TMOD1	52	33	18520	21.5851	0.999999	0.303661	66.3408
GOTERM_CC_DIRECT	GO:0043005~neuron projection	4	7.27273	0.0938046	KIF1B, CLU, PPM1A, ARPC5	52	393	18520	3.62498	1	0.317077	69.1986

## Sheet: sheet 4
Category	Term	Count	%	PValue	Genes	List Total	Pop Hits	Pop Total	Fold Enrichment	Bonferroni	Benjamini	FDR	-log(10)
GOTERM_MF_DIRECT	GO:0004298~threonine-type endopeptidase activity (9)	9	16.3636	3.62766e-15	PSMA2, PSMB4, PSMA1, PSMB1, PSMA5, PSMA4, PSMB3, PSMA7, PSMB9	53	24	16650	117.807	4.83613e-13	4.83613e-13	4.27436e-12	14.4404
GOTERM_MF_DIRECT	GO:0005515~protein binding (18)	18	32.7273	3.53668e-06	ALDOA, CLU, PPM1A, CCT6A, PTRH2, STAT3, FTH1, PKM, TPI1, KIF1B, EZR, SET, SND1, HSPB1, EIF3I, HSPA5, STK38L, HSPA9	53	1589	16650	3.55866	0.000466734	0.000233394	0.00412975	5.4514
GOTERM_MF_DIRECT	GO:0098641~cadherin binding involved in cell-cell adhesion (8)	8	14.5455	5.16059e-06	PKM, EZR, SND1, CCT8, RDX, HSPA5, EEF1D, VASP	53	220	16650	11.4237	0.000680967	0.000227041	0.00602593	5.2873
GOTERM_MF_DIRECT	GO:0044822~poly(A) RNA binding (15)	15	27.2727	6.52339e-06	ALDOA, CLNS1A, SSBP1, SUCLG1, SF1, RDX, CCT6A, GOT2, PKM, RBPMS, EZR, SND1, HSPB1, BTF3, HSPA9	53	1134	16650	4.15544	0.00086072	0.000215249	0.00761719	5.18553
GOTERM_MF_DIRECT	GO:0051082~unfolded protein binding (4)	4	7.27273	0.00171999	CCT8, HSPA5, CCT6A, HSPA9	53	76	16650	16.5343	0.203266	0.0444296	1.99011	2.76447
GOTERM_MF_DIRECT	GO:0003779~actin binding (5)	5	9.09091	0.00753585	EZR, RDX, MSN, VASP, TMOD1	53	249	16650	6.30825	0.631568	0.153306	8.45416	2.12287
GOTERM_MF_DIRECT	GO:0051015~actin filament binding (4)	4	7.27273	0.00933741	EZR, ARPC5L, ARPC5, TMOD1	53	139	16650	9.04031	0.710132	0.16214	10.376	2.02977
GOTERM_MF_DIRECT	GO:0030145~manganese ion binding (3)	3	5.45455	0.00984527	PPM1A, PPM1B, SOD2	53	48	16650	19.6344	0.729103	0.150623	10.911	2.00677
GOTERM_MF_DIRECT	GO:0004807~triose-phosphate isomerase activity (2)	2	3.63636	0.0124352	TPI1, LOC100911515	53	4	16650	157.075	0.808284	0.16767	13.5944	1.90535
GOTERM_MF_DIRECT	GO:0042802~identical protein binding (7)	7	12.7273	0.0150178	SF1, HSPB1, PSMA7, TRIM21, STAT3, B2M, SOD2	53	647	16650	3.39885	0.86431	0.181055	16.1964	1.82339
GOTERM_MF_DIRECT	GO:0000287~magnesium ion binding	4	7.27273	0.0281476	PKM, PPM1A, PPM1B, STK38L	53	211	16650	5.95547	0.97692	0.29009	28.3515	1.55056
GOTERM_MF_DIRECT	GO:0019899~enzyme binding	5	9.09091	0.0329655	GOT2, EIF3I, HSPA5, SOD2, HSPA9	53	389	16650	4.03793	0.988023	0.308389	32.3911	1.48194
GOTERM_MF_DIRECT	GO:0051787~misfolded protein binding	2	3.63636	0.0398625	CLU, HSPA5	53	13	16650	48.3309	0.995344	0.338368	37.8123	1.39944
GOTERM_MF_DIRECT	GO:0001530~lipopolysaccharide binding	2	3.63636	0.0606771	PSMB4, PSMA1	53	20	16650	31.4151	0.999742	0.445778	51.8545	1.21698
GOTERM_MF_DIRECT	GO:0031625~ubiquitin protein ligase binding	4	7.27273	0.0634512	TPI1, CLU, HSPA5, HSPA9	53	293	16650	4.28875	0.999825	0.438348	53.4889	1.19756
GOTERM_MF_DIRECT	GO:0033613~activating transcription factor binding	2	3.63636	0.0810489	MEF2A, EEF1D	53	27	16650	23.2704	0.999986	0.502077	62.7299	1.09125

## Sheet: sheet 5 
	Term	-log(10)
	GO:0098609~cell-cell adhesion (7)	4.39244
	GO:1902115~regulation of organelle assembly (3)	4.27104
	GO:1902966~positive regulation of protein localization to early endosome (3)	4.05004
	GO:0006096~glycolytic process (4)	3.65631
	GO:2000643~positive regulation of early endosome to late endosome transport (3)	3.60541
	GO:1903364~positive regulation of cellular protein catabolic process (3)	3.31473
	GO:0051603~proteolysis involved in cellular protein catabolic process (4)	3.30974
	GO:0006098~pentose-phosphate shunt (3)	3.16468
	GO:0061028~establishment of endothelial barrier (3)	2.98011
	GO:0008361~regulation of cell size (3)	2.62511
	GO:0000502~proteasome complex (12)	17.262
	GO:0070062~extracellular exosome (35)	16.7668
	GO:0005839~proteasome core complex (9)	15.4356
	GO:0005737~cytoplasm (40)	11.9343
	GO:0019773~proteasome core complex, alpha-subunit complex (5)	8.19649
	GO:0043209~myelin sheath (9)	7.31734
	GO:0005925~focal adhesion (10)	5.93061
	GO:0005913~cell-cell adherens junction (8)	5.18002
	GO:0005634~nucleus (28)	4.38979
	GO:0031012~extracellular matrix (7)	4.1715
	GO:0004298~threonine-type endopeptidase activity (9)	14.4404
	GO:0005515~protein binding (18)	5.4514
	GO:0098641~cadherin binding involved in cell-cell adhesion (8)	5.2873
	GO:0044822~poly(A) RNA binding (15)	5.18553
	GO:0051082~unfolded protein binding (4)	2.76447
	GO:0003779~actin binding (5)	2.12287
	GO:0051015~actin filament binding (4)	2.02977
	GO:0030145~manganese ion binding (3)	2.00677
	GO:0004807~triose-phosphate isomerase activity (2)	1.90535
	GO:0042802~identical protein binding (7)	1.82339

## Sheet: sheet 6
Annotation Cluster 1	Enrichment Score: 9.626354272023436
Category	Term	Count	%	PValue	Genes	List Total	Pop Hits	Pop Total	Fold Enrichment	Bonferroni	Benjamini	FDR
GOTERM_CC_DIRECT	GO:0000502~proteasome complex	12	22.6415	5.47068e-18	PSMA5, PSMD6, PSMB4, PSMA4, PSMA1, PSMA2, PSMB3, PSMB1, PSME1, HSPB1, PSMA7, PSMB9	52	59	18520	72.4381	8.20602e-16	4.10301e-16	3.36447e-16
UP_KEYWORDS	Proteasome	11	20.7547	2.91954e-17	PSMA5, PSMD6, PSMB4, PSMA4, PSMA1, PSMA2, PSMB3, PSMB1, PSME1, PSMA7, PSMB9	52	50	20793	87.9704	2.83196e-15	1.41598e-15	1.16782e-15
UP_KEYWORDS	Threonine protease	9	16.9811	1.45745e-16	PSMA5, PSMB4, PSMA4, PSMA1, PSMA2, PSMB3, PSMB1, PSMA7, PSMB9	52	21	20793	171.371	1.07692e-14	4.71242e-15	3.88653e-15
GOTERM_CC_DIRECT	GO:0005839~proteasome core complex	9	16.9811	3.66806e-16	PSMA5, PSMB4, PSMA4, PSMA1, PSMA2, PSMB3, PSMB1, PSMA7, PSMB9	52	21	18520	152.637	4.996e-14	1.83403e-14	1.5039e-14
INTERPRO	IPR001353:Proteasome, subunit alpha/beta	9	16.9811	3.99856e-16	PSMA5, PSMB4, PSMA4, PSMA1, PSMA2, PSMB3, PSMB1, PSMA7, PSMB9	52	22	19384	152.497	7.90479e-14	7.11744e-14	6.55764e-14
GOTERM_MF_DIRECT	GO:0004298~threonine-type endopeptidase activity	9	16.9811	3.07252e-15	PSMA5, PSMB4, PSMA4, PSMA1, PSMA2, PSMB3, PSMB1, PSMA7, PSMB9	52	24	16650	120.072	3.91687e-13	3.87138e-13	3.68703e-13
KEGG_PATHWAY	rno03050:Proteasome	11	20.7547	1.01164e-14	PSMA5, PSMD6, PSMB4, PSMA4, PSMA1, PSMA2, PSMB3, PSMB1, PSME1, PSMA7, PSMB9	39	47	7749	46.5025	7.6783e-13	7.68848e-13	7.58731e-13
INTERPRO	IPR000426:Proteasome, alpha-subunit, N-terminal domain	5	9.43396	5.30264e-09	PSMA5, PSMA4, PSMA1, PSMA2, PSMA7	52	9	19384	207.094	9.43869e-07	3.14623e-07	2.89878e-07
INTERPRO	IPR023332:Proteasome A-type subunit	5	9.43396	5.30264e-09	PSMA5, PSMA4, PSMA1, PSMA2, PSMA7	52	9	19384	207.094	9.43869e-07	3.14623e-07	2.89878e-07
GOTERM_CC_DIRECT	GO:0019773~proteasome core complex, alpha-subunit complex	5	9.43396	6.36079e-09	PSMA5, PSMA4, PSMA1, PSMA2, PSMA7	52	9	18520	197.863	9.54118e-07	1.90824e-07	1.56475e-07
SMART	SM00948:SM00948	5	9.43396	6.98651e-09	PSMA5, PSMA4, PSMA1, PSMA2, PSMA7	29	9	9680	185.441	2.51514e-07	2.51514e-07	2.44528e-07
INTERPRO	IPR016050:Proteasome, beta-type subunit, conserved site	5	9.43396	2.98576e-08	PSMB4, PSMA4, PSMB3, PSMB1, PSMB9	52	13	19384	143.373	5.31464e-06	1.32866e-06	1.22416e-06
INTERPRO	IPR023333:Proteasome B-type subunit	4	7.54717	4.8169e-06	PSMB4, PSMB3, PSMB1, PSMB9	52	13	19384	114.698	0.000857043	0.000171482	0.000157994
UP_KEYWORDS	Protease	9	16.9811	1.02983e-05	PSMA5, PSMB4, PSMA4, PSMA1, PSMA2, PSMB3, PSMB1, PSMA7, PSMB9	52	437	20793	8.23521	0.00099844	0.000166489	0.00013731
UP_KEYWORDS	Nucleus	18	33.9623	3.57248e-05	HSPA9, STAT3, HSPB1, CLU, PSMA7, SND1, PSMB9, PSMA5, PPM1A, PSMB4, PSMA4, PKM, PSMA1, EEF1D, PSMA2, PSMB3, CLNS1A, PSMB1	52	2412	20793	2.98407	0.00345937	0.000495044	0.000408284
UP_KEYWORDS	Hydrolase	12	22.6415	0.000163818	PSMA5, PPM1A, PSMB4, PPM1B, PSMA4, PSMA1, PSMA2, PSMB3, PTRH2, PSMB1, PSMA7, PSMB9	52	1235	20793	3.88533	0.0157661	0.00145504	0.00120003
GOTERM_BP_DIRECT	GO:0051603~proteolysis involved in cellular protein catabolic process	4	7.54717	0.000463278	PSMB4, HSPA5, PSMB1, PSMB9	53	51	17535	25.9489	0.20497	0.0384743	0.038008
GOTERM_BP_DIRECT	GO:0006511~ubiquitin-dependent protein catabolic process	4	7.54717	0.00998378	PSMA4, PSMA1, PSMA2, PSMA7	53	150	17535	8.82264	0.993035	0.367862	0.363403
Annotation Cluster 2	Enrichment Score: 4.988506318526152
Category	Term	Count	%	PValue	Genes	List Total	Pop Hits	Pop Total	Fold Enrichment	Bonferroni	Benjamini	FDR
GOTERM_MF_DIRECT	GO:0098641~cadherin binding involved in cell-cell adhesion	8	15.0943	4.51617e-06	VASP, PKM, HSPA5, EEF1D, RDX, CCT8, EZR, SND1	52	220	16650	11.6434	0.000568876	0.000189679	0.000180647
GOTERM_CC_DIRECT	GO:0005913~cell-cell adherens junction	8	15.0943	6.6067e-06	VASP, PKM, HSPA5, EEF1D, RDX, CCT8, EZR, SND1	52	259	18520	11.0009	0.000990518	0.000123876	0.000101578
GOTERM_BP_DIRECT	GO:0098609~cell-cell adhesion	7	13.2075	3.62849e-05	VASP, PKM, HSPA5, EEF1D, RDX, CCT8, SND1	53	211	17535	10.976	0.017801	0.0127603	0.0126056
Annotation Cluster 3	Enrichment Score: 2.7506425081601056
Category	Term	Count	%	PValue	Genes	List Total	Pop Hits	Pop Total	Fold Enrichment	Bonferroni	Benjamini	FDR
GOTERM_CC_DIRECT	GO:0005925~focal adhesion	10	18.8679	1.17324e-06	HSPA9, VASP, HSPA5, RDX, ARPC5L, MSN, HSPB1, ARPC5, EZR, B2M	52	396	18520	8.99378	0.000175971	2.51409e-05	2.06156e-05
INTERPRO	IPR011174:Ezrin/radixin/moesin	3	5.66038	4.05847e-05	RDX, MSN, EZR	52	4	19384	279.577	0.00719819	0.00103201	0.000950841
INTERPRO	IPR011259:Ezrin/radixin/moesin, C-terminal	3	5.66038	4.05847e-05	RDX, MSN, EZR	52	4	19384	279.577	0.00719819	0.00103201	0.000950841
GOTERM_BP_DIRECT	GO:1902115~regulation of organelle assembly	3	5.66038	5.15567e-05	RDX, MSN, EZR	53	4	17535	248.137	0.0251983	0.0127603	0.0126056
INTERPRO	IPR008954:Moesin	3	5.66038	6.75271e-05	RDX, MSN, EZR	52	5	19384	223.662	0.0119483	0.00150248	0.00138431
GOTERM_BP_DIRECT	GO:1902966~positive regulation of protein localization to early endosome	3	5.66038	8.57646e-05	RDX, MSN, EZR	53	5	17535	198.509	0.0415667	0.0141512	0.0139796
PIR_SUPERFAMILY	PIRSF002305:ezrin/radixin/moesin	3	5.66038	0.000148399	RDX, MSN, EZR	10	4	1702	127.65	0.00118658	0.0011872	0.0011872
GOTERM_CC_DIRECT	GO:0051286~cell tip	3	5.66038	0.000154763	RDX, MSN, EZR	52	7	18520	152.637	0.0229489	0.00193454	0.00158633
GOTERM_BP_DIRECT	GO:2000643~positive regulation of early endosome to late endosome transport	3	5.66038	0.000238775	RDX, MSN, EZR	53	8	17535	124.068	0.111488	0.0295484	0.0291902
GOTERM_BP_DIRECT	GO:1903364~positive regulation of cellular protein catabolic process	3	5.66038	0.000466356	RDX, MSN, EZR	53	11	17535	90.2316	0.206181	0.0384743	0.038008
INTERPRO	IPR000798:Ezrin/radixin/moesin like	3	5.66038	0.00060525	RDX, MSN, EZR	52	14	19384	79.8791	0.102163	0.0119705	0.011029
GOTERM_CC_DIRECT	GO:0030175~filopodium	4	7.54717	0.00090687	VASP, RDX, MSN, EZR	52	69	18520	20.6466	0.127238	0.0104639	0.00858039
GOTERM_BP_DIRECT	GO:0061028~establishment of endothelial barrier	3	5.66038	0.00100789	RDX, MSN, EZR	53	16	17535	62.0342	0.392957	0.0712721	0.0704082
INTERPRO	IPR019747:FERM conserved site	3	5.66038	0.00151586	RDX, MSN, EZR	52	22	19384	50.8322	0.236642	0.0269824	0.0248602
INTERPRO	IPR018980:FERM, C-terminal PH-like domain	3	5.66038	0.00195875	RDX, MSN, EZR	52	25	19384	44.7323	0.294607	0.0314232	0.0289517
INTERPRO	IPR018979:FERM, N-terminal	3	5.66038	0.00211842	RDX, MSN, EZR	52	26	19384	43.0118	0.314412	0.0314232	0.0289517
GOTERM_BP_DIRECT	GO:0008361~regulation of cell size	3	5.66038	0.00228324	RDX, MSN, EZR	53	24	17535	41.3561	0.677449	0.125578	0.124056
SMART	SM01196:SM01196	3	5.66038	0.00232306	RDX, MSN, EZR	29	25	9680	40.0552	0.0803181	0.0418151	0.0406535
GOTERM_CC_DIRECT	GO:0005856~cytoskeleton	5	9.43396	0.00432921	VASP, CLNS1A, RDX, MSN, EZR	52	241	18520	7.38908	0.478367	0.0432921	0.0354995
GOTERM_BP_DIRECT	GO:0008360~regulation of cell shape	4	7.54717	0.00619488	RDX, MSN, ALDOA, EZR	53	126	17535	10.5031	0.953857	0.258235	0.255105
INTERPRO	IPR000299:FERM domain	3	5.66038	0.00625065	RDX, MSN, EZR	52	45	19384	24.8513	0.672448	0.0695385	0.0640691
INTERPRO	IPR019748:FERM central domain	3	5.66038	0.00625065	RDX, MSN, EZR	52	45	19384	24.8513	0.672448	0.0695385	0.0640691
INTERPRO	IPR019749:Band 4.1 domain	3	5.66038	0.00625065	RDX, MSN, EZR	52	45	19384	24.8513	0.672448	0.0695385	0.0640691
GOTERM_MF_DIRECT	GO:0003779~actin binding	5	9.43396	0.00703716	VASP, TMOD1, RDX, MSN, EZR	52	249	16650	6.42956	0.589269	0.14778	0.140743
SMART	SM00295:B41	3	5.66038	0.00739741	RDX, MSN, EZR	29	45	9680	22.2529	0.234554	0.0887689	0.0863031
INTERPRO	IPR014352:FERM/acyl-CoA-binding protein, 3-helical bundle	3	5.66038	0.00766994	RDX, MSN, EZR	52	50	19384	22.3662	0.746023	0.0778529	0.0717296
GOTERM_CC_DIRECT	GO:0030315~T-tubule	3	5.66038	0.0107733	RDX, MSN, EZR	52	57	18520	18.7449	0.803042	0.0897775	0.0736176
GOTERM_CC_DIRECT	GO:0071944~cell periphery	3	5.66038	0.0155076	RDX, MSN, EZR	52	69	18520	15.4849	0.904092	0.113828	0.0933389
GOTERM_CC_DIRECT	GO:0005902~microvillus	3	5.66038	0.0159359	RDX, MSN, EZR	52	70	18520	15.2637	0.910152	0.113828	0.0933389
GOTERM_CC_DIRECT	GO:0019898~extrinsic component of membrane	3	5.66038	0.0190738	RDX, MSN, EZR	52	77	18520	13.8761	0.944352	0.130049	0.10664
KEGG_PATHWAY	rno04810:Regulation of actin cytoskeleton	5	9.43396	0.0209708	RDX, ARPC5L, MSN, ARPC5, EZR	39	217	7749	4.57816	0.800257	0.328465	0.324143
INTERPRO	IPR011993:Pleckstrin homology-like domain	5	9.43396	0.0220419	VASP, RDX, MSN, KIF1B, EZR	52	407	19384	4.57947	0.981076	0.201272	0.185441
GOTERM_CC_DIRECT	GO:0045177~apical part of cell	3	5.66038	0.0438497	RDX, MSN, EZR	52	121	18520	8.83026	0.998801	0.193455	0.158633
KEGG_PATHWAY	rno05205:Proteoglycans in cancer	4	7.54717	0.0747859	RDX, STAT3, MSN, EZR	39	201	7749	3.95408	0.997281	0.631525	0.623216
GOTERM_BP_DIRECT	GO:0010628~positive regulation of gene expression	4	7.54717	0.0973925	RDX, STAT3, MSN, EZR	53	371	17535	3.56711	1	1	0.989879
Annotation Cluster 4	Enrichment Score: 2.5238068015583752
Category	Term	Count	%	PValue	Genes	List Total	Pop Hits	Pop Total	Fold Enrichment	Bonferroni	Benjamini	FDR
GOTERM_CC_DIRECT	GO:0031012~extracellular matrix	7	13.2075	6.73756e-05	HSPA9, CCT6A, PKM, HSPA5, HSPB1, MFGE8, CLU	52	254	18520	9.81526	0.0100558	0.00112293	0.000920799
UP_KEYWORDS	Methylation	6	11.3208	0.0065763	HSPA9, TPI1, PKM, HSPA5, GOT2, HSPB1	52	485	20793	4.94679	0.472712	0.0398688	0.0328815
GOTERM_MF_DIRECT	GO:0031625~ubiquitin protein ligase binding	4	7.54717	0.0605474	HSPA9, TPI1, HSPA5, CLU	52	293	16650	4.37123	0.999618	0.508598	0.484379
Annotation Cluster 5	Enrichment Score: 2.318016858887194
Category	Term	Count	%	PValue	Genes	List Total	Pop Hits	Pop Total	Fold Enrichment	Bonferroni	Benjamini	FDR
UP_KEYWORDS	Chaperone	5	9.43396	0.000152994	HSPA9, CCT6A, HSPB1, CCT8, CLU	52	110	20793	18.1757	0.014732	0.00145504	0.00120003
GOTERM_MF_DIRECT	GO:0051082~unfolded protein binding	4	7.54717	0.00162606	HSPA9, CCT6A, HSPA5, CCT8	52	76	16650	16.8522	0.185394	0.0409767	0.0390255
GOTERM_BP_DIRECT	GO:1901998~toxin transport	3	5.66038	0.00626023	CCT6A, HSPA5, CCT8	53	40	17535	24.8137	0.955335	0.258235	0.255105
UP_KEYWORDS	ATP-binding	8	15.0943	0.0123117	HSPA9, CCT6A, PKM, HSPA5, PKN3, STK38L, KIF1B, CCT8	52	1029	20793	3.10877	0.699301	0.0663462	0.0547186
UP_KEYWORDS	Nucleotide-binding	9	16.9811	0.0147843	HSPA9, CCT6A, PKM, HSPA5, PKN3, STK38L, SUCLG1, KIF1B, CCT8	52	1327	20793	2.71197	0.764202	0.0754775	0.0622495
GOTERM_BP_DIRECT	GO:0006457~protein folding	3	5.66038	0.0435894	HSPA9, CCT6A, CCT8	53	112	17535	8.86203	1	0.696024	0.687587
Annotation Cluster 6	Enrichment Score: 2.313176442482338
Category	Term	Count	%	PValue	Genes	List Total	Pop Hits	Pop Total	Fold Enrichment	Bonferroni	Benjamini	FDR
UP_KEYWORDS	Isopeptide bond	8	15.0943	0.000165005	PPM1B, TPI1, PKM, HSPA5, PSMA1, EIF3I, SUCLG1, ALDOA	52	482	20793	6.63677	0.0158793	0.00145504	0.00120003
KEGG_PATHWAY	rno01200:Carbon metabolism	5	9.43396	0.00277081	TPI1, PKM, GOT2, SUCLG1, ALDOA	39	121	7749	8.21043	0.190124	0.105291	0.103905
UP_KEYWORDS	Glycolysis	3	5.66038	0.00333247	TPI1, PKM, ALDOA	52	35	20793	34.2742	0.276598	0.0230893	0.0190427
GOTERM_BP_DIRECT	GO:0006096~glycolytic process	3	5.66038	0.00595847	TPI1, PKM, ALDOA	53	39	17535	25.4499	0.948091	0.258235	0.255105
KEGG_PATHWAY	rno01230:Biosynthesis of amino acids	4	7.54717	0.00713437	TPI1, PKM, GOT2, ALDOA	39	81	7749	9.81197	0.419669	0.180737	0.178359
KEGG_PATHWAY	rno01130:Biosynthesis of antibiotics	5	9.43396	0.0216095	TPI1, PKM, GOT2, SUCLG1, ALDOA	39	219	7749	4.53635	0.809923	0.328465	0.324143
KEGG_PATHWAY	rno00010:Glycolysis / Gluconeogenesis	3	5.66038	0.0458944	TPI1, PKM, ALDOA	39	70	7749	8.51538	0.97186	0.581329	0.57368
Annotation Cluster 7	Enrichment Score: 2.252340554077435
Category	Term	Count	%	PValue	Genes	List Total	Pop Hits	Pop Total	Fold Enrichment	Bonferroni	Benjamini	FDR
GOTERM_CC_DIRECT	GO:0005852~eukaryotic translation initiation factor 3 complex	3	5.66038	0.00123385	EIF3I, EIF3H, EIF3E	52	19	18520	56.2348	0.169055	0.0132198	0.0108402
GOTERM_BP_DIRECT	GO:0006413~translational initiation	3	5.66038	0.0104042	EIF3I, EIF3H, EIF3E	53	52	17535	19.0874	0.994355	0.367862	0.363403
GOTERM_MF_DIRECT	GO:0003743~translation initiation factor activity	3	5.66038	0.0136304	EIF3I, EIF3H, EIF3E	52	58	16650	16.5617	0.822582	0.1729	0.164667
Annotation Cluster 8	Enrichment Score: 2.098220265689629
Category	Term	Count	%	PValue	Genes	List Total	Pop Hits	Pop Total	Fold Enrichment	Bonferroni	Benjamini	FDR
UP_KEYWORDS	Cytoskeleton	8	15.0943	0.000340841	TMOD1, CLNS1A, ARPC5L, MSN, HSPB1, KIF1B, ARPC5, EZR	52	543	20793	5.8912	0.0325265	0.00275514	0.00227228
GOTERM_MF_DIRECT	GO:0051015~actin filament binding	4	7.54717	0.00885197	TMOD1, ARPC5L, ARPC5, EZR	52	139	16650	9.21417	0.673823	0.149372	0.142259
KEGG_PATHWAY	rno04810:Regulation of actin cytoskeleton	5	9.43396	0.0209708	RDX, ARPC5L, MSN, ARPC5, EZR	39	217	7749	4.57816	0.800257	0.328465	0.324143
UP_KEYWORDS	Actin-binding	3	5.66038	0.0639606	TMOD1, ARPC5L, ARPC5	52	168	20793	7.14045	0.998357	0.258507	0.213202
Annotation Cluster 9	Enrichment Score: 1.8185621403233747
Category	Term	Count	%	PValue	Genes	List Total	Pop Hits	Pop Total	Fold Enrichment	Bonferroni	Benjamini	FDR
UP_KEYWORDS	Mitochondrion	7	13.2075	0.00542809	HSPA9, GOT2, SUCLG1, KIF1B, SSBP1, SOD2, CLU	52	662	20793	4.22818	0.410192	0.0351016	0.0289498
GOTERM_CC_DIRECT	GO:0042645~mitochondrial nucleoid	3	5.66038	0.0068245	HSPA9, SSBP1, SOD2	52	45	18520	23.7436	0.641986	0.0639797	0.0524634
UP_KEYWORDS	Transit peptide	5	9.43396	0.00796341	HSPA9, GOT2, SUCLG1, SSBP1, SOD2	52	322	20793	6.20909	0.539546	0.0454383	0.0374749
UP_SEQ_FEATURE	transit peptide:Mitochondrion	5	9.43396	0.0498111	HSPA9, GOT2, SUCLG1, SSBP1, SOD2	40	286	7976	3.48601	0.996729	1	1
GOTERM_CC_DIRECT	GO:0005743~mitochondrial inner membrane	4	7.54717	0.05496	STAT3, GOT2, SUCLG1, SOD2	52	313	18520	4.55149	0.999792	0.222811	0.182705
