# Supplementary material for: The MEF2A transcription factor interactome in cardiomyocytes
Source: Cell Death Dis. 2023 Apr 5;14(4):240. doi: 10.1038/s41419-023-05665-8 (PMC10076289; doi:10.1038/s41419-023-05665-8)
Supplement: Supplementary file 2 — Supplemental Document 2 [file 41419_2023_5665_MOESM2_ESM.zip › Supplemental Document 2.xlsx]

## Sheet: Description 
		Doc2: Gene Ontology Annotation for siSTAT3 differential expressed genes in PCMs using David bioinformatics database
		Table 1: siSTAT3 DEGs in cardiomyocytes
		Sheet 2: The GOTERM BP terms
		Sheet 3: The GOTERM CC terms
		Sheet 4: The GOTERM MF terms
		Sheet 5: The top 10 enriched BP, CC, and MF terms annotated to 111 DEGs
		Sheet 6: Function annotation clusering for GO terms

## Sheet: Table 1
siSTAT3 associated DEGs in primary cardiomyocytes
target_id			logFC	PValue	FDR
ENSRNOT00000012075.5	argininosuccinate synthase 1(Ass1)	Ass1	2.43048	1.68e-19	2.5e-15
ENSRNOT00000010092.7	radical S-adenosyl methionine domain containing 2(Rsad2)	Rsad2	2.53863	5.13e-19	3.82e-15
ENSRNOT00000079646.1	cyclin G1(Ccng1)	Ccng1	2.86313	1.47e-12	5.48e-09
ENSRNOT00000071612.1	interferon-inducible GTPase 1-like(LOC100910934)	LOC100910934	1.46592	2.73e-12	8.12e-09
ENSRNOT00000061114.5	cytidine/uridine monophosphate kinase 2(Cmpk2)	Cmpk2	1.79821	6.61e-11	1.46e-07
ENSRNOT00000052003.5	RT1 class I, locus CE7(RT1-CE7)	RT1-CE7	1.73833	6.88e-11	1.46e-07
ENSRNOT00000073239.2	proteasome subunit beta 9(Psmb9)	Psmb9	2.20408	3.24e-10	5.96e-07
ENSRNOT00000000532.7	NLR family, CARD domain containing 5(Nlrc5)	Nlrc5	1.7286	3.61e-10	5.96e-07
ENSRNOT00000028527.3	basic leucine zipper ATF-like transcription factor 2(Batf2)	Batf2	2.02615	6.74e-10	1e-06
ENSRNOT00000050063.3	similar to interferon-inducible GTPase(MGC108823)	MGC108823	1.50197	2.65e-09	3.58e-06
ENSRNOT00000003075.7	C-X-C motif chemokine ligand 10(Cxcl10)	Cxcl10	2.58283	4.18e-09	5.18e-06
ENSRNOT00000045545.3	immunity-related GTPase M(Irgm)	Irgm	1.42529	6.99e-09	8e-06
ENSRNOT00000001570.4	signal transducer and activator of transcription 1(Stat1)	Stat1	1.74099	8.62e-09	8.55e-06
ENSRNOT00000019465.7	2'-5'-oligoadenylate synthetase-like(Oasl)	Oasl	1.4229	8.49e-09	8.55e-06
ENSRNOT00000031025.4	interferon-induced protein with tetratricopeptide repeats 3(Ifit3)	Ifit3	1.5182	9.39e-09	8.73e-06
ENSRNOT00000052270.6	RT1 class Ia, locus A2(RT1-A2)	RT1-A2	1.45355	3.28e-08	2.87e-05
ENSRNOT00000049310.4	RT1 class I, locus1(RT1-CE1)	RT1-CE1	1.35625	4.82e-08	3.98e-05
ENSRNOT00000092713.1	interferon gamma induced GTPase(Igtp)	Igtp	1.5379	5.63e-08	4.2e-05
ENSRNOT00000074738.3	#N/A		1.41367	5.87e-08	4.2e-05
ENSRNOT00000039335.5	#N/A		1.39576	5.93e-08	4.2e-05
ENSRNOT00000040116.5	similar to cDNA sequence BC023105(MGC105567)	MGC105567	1.38409	1.24e-07	8.37e-05
ENSRNOT00000070903.2	RT1 class I, locus T24, gene 3(RT1-T24-3)	RT1-T24-3	1.27596	1.58e-07	0.00010222
ENSRNOT00000047314.4	proteasome subunit beta 10(Psmb10)	Psmb10	1.85402	1.74e-07	0.0001044
ENSRNOT00000026462.7	microtubule associated tumor suppressor 1(Mtus1)	Mtus1	1.31142	1.75e-07	0.0001044
ENSRNOT00000040472.2	granulin(Grn)	Grn	1.88752	2e-07	0.00011424
ENSRNOT00000017042.8	galectin 9(Lgals9)	Lgals9	1.19387	2.45e-07	0.0001348
ENSRNOT00000010968.6	interferon regulatory factor 1(Irf1)	Irf1	1.37096	2.6e-07	0.00013826
ENSRNOT00000077764.1	interferon gamma induced GTPase(Igtp)	Igtp	1.4538	4.45e-07	0.00022823
ENSRNOT00000003343.8	interferon gamma inducible protein 47(Ifi47)	Ifi47	1.47699	5.05e-07	0.00025037
ENSRNOT00000089474.1	FXYD domain-containing ion transport regulator 5(Fxyd5)	Fxyd5	0.987603	5.24e-07	0.00025153
ENSRNOT00000004241.4	proline and arginine rich end leucine rich repeat protein(Prelp)	Prelp	1.37366	5.83e-07	0.00027113
ENSRNOT00000019787.2	lipopolysaccharide binding protein(Lbp)	Lbp	1.18409	1.03e-06	0.00044903
ENSRNOT00000000529.6	transporter 1, ATP binding cassette subfamily B member(Tap1)	Tap1	1.26335	1.16e-06	0.0004946
ENSRNOT00000093365.1	#N/A		1.17043	1.48e-06	0.00061334
ENSRNOT00000056100.2	receptor (chemosensory) transporter protein 3(Rtp3)	chemosensory	2.42438	1.94e-06	0.00077862
ENSRNOT00000088776.1	matrix metallopeptidase 9(Mmp9)	Mmp9	1.73551	2.11e-06	0.00080393
ENSRNOT00000058586.5	C-X3-C motif chemokine ligand 1(Cx3cl1)	Cx3cl1	1.33347	3.22e-06	0.00114107
ENSRNOT00000038178.4	TAP binding protein-like(Tapbpl)	Tapbpl	1.00707	3.18e-06	0.00114107
ENSRNOT00000022128.5	adhesion G protein-coupled receptor D1(Adgrd1)	Adgrd1	0.957295	3.12e-06	0.00114107
ENSRNOT00000047527.5	#N/A		1.97846	4.67e-06	0.00158028
ENSRNOT00000061299.3	RT1 class I, locus CE7(RT1-CE7)	RT1-CE7	1.15354	4.65e-06	0.00158028
ENSRNOT00000060097.2	cytokine receptor-like factor 1(Crlf1)	Crlf1	1.317	5.31e-06	0.00175646
ENSRNOT00000074361.1	CD248 molecule(Cd248)	Cd248	1.18363	5.77e-06	0.00179657
ENSRNOT00000080189.1	endosialin-like(LOC100911932)	LOC100911932	1.18355	5.8e-06	0.00179657
ENSRNOT00000005155.3	superoxide dismutase 3, extracellular(Sod3)	Sod3	0.988399	8.32e-06	0.00252462
ENSRNOT00000038547.6	inducible T-cell co-stimulator ligand(Icoslg)	Icoslg	1.11813	9.19e-06	0.002734
ENSRNOT00000025344.5	CD74 molecule(Cd74)	Cd74	2.07791	1.18e-05	0.00345509
ENSRNOT00000081196.1	lysyl oxidase-like 3(Loxl3)	Loxl3	0.940249	1.41e-05	0.0040306
ENSRNOT00000039876.5	myxovirus (influenza virus) resistance 1(Mx1)	influenza virus	1.66048	1.5e-05	0.00420695
ENSRNOT00000000528.6	proteasome subunit beta 8(Psmb8)	Psmb8	1.1678	1.58e-05	0.0043446
ENSRNOT00000027497.6	mitochondrial ribosomal protein S28(Mrps28)	Mrps28	1.28572	1.69e-05	0.00449204
ENSRNOT00000081305.1	ATPase Na+/K+ transporting subunit alpha 3(Atp1a3)	Atp1a3	1.23002	1.67e-05	0.00449204
ENSRNOT00000089306.1	RT1 class Ia, locus A1(RT1-A1)	RT1-A1	1.36591	1.92e-05	0.00499792
ENSRNOT00000013841.3	histone cluster 1, H3a(Hist1h3a)	Hist1h3a	1.1018	2.08e-05	0.00526685
ENSRNOT00000072019.1	split hand/foot malformation (ectrodactyly) type 1(Shfm1)	ectrodactyly	1.09225	2.09e-05	0.00526685
ENSRNOT00000085847.1	myosin light chain 7(Myl7)	Myl7	1.03394	2.4e-05	0.00585994
ENSRNOT00000001600.6	2'-5' oligoadenylate synthetase-like 2(Oasl2)	Oasl2	1.04951	2.48e-05	0.00595701
ENSRNOT00000015612.5	S100 calcium binding protein A6(S100a6)	S100a6	1.53439	2.64e-05	0.00622734
ENSRNOT00000020726.3	TNF alpha induced protein 3(Tnfaip3)	Tnfaip3	1.27256	3.06e-05	0.00703817
ENSRNOT00000074583.1	transmembrane protein 171(Tmem171)	Tmem171	0.987355	3.08e-05	0.00703817
ENSRNOT00000036972.5	mixed lineage kinase domain-like(Mlkl)	Mlkl	0.818387	3.15e-05	0.00709578
ENSRNOT00000054757.3	interferon-induced protein with tetratricopeptide repeats 2(Ifit2)	Ifit2	0.989361	3.81e-05	0.0083385
ENSRNOT00000025222.6	colony stimulating factor 1(Csf1)	Csf1	0.882137	3.9e-05	0.00838539
ENSRNOT00000072795.2	ankyrin repeat domain 13C(Ankrd13c)	Ankrd13c	1.14132	4.23e-05	0.00875103
ENSRNOT00000015170.4	#N/A		1.00294	4.24e-05	0.00875103
ENSRNOT00000032926.4	C-X-C motif chemokine ligand 16(Cxcl16)	Cxcl16	0.805416	4.66e-05	0.00949771
ENSRNOT00000027227.4	RT1 class I, locus CE5(RT1-CE5)	RT1-CE5	0.90967	5.14e-05	0.0102028
ENSRNOT00000060980.3	inhibin alpha subunit(Inha)	Inha	0.820792	5.11e-05	0.0102028
ENSRNOT00000016060.5	tescalcin(Tesc)	Tesc	0.996287	5.51e-05	0.0107516
ENSRNOT00000001490.6	NADH:ubiquinone oxidoreductase subunit B3(Ndufb3)	Ndufb3	0.961535	5.57e-05	0.0107516
ENSRNOT00000071931.2	#N/A		1.24948	6.68e-05	0.0127406
ENSRNOT00000079116.1	proline and arginine rich end leucine rich repeat protein(Prelp)	Prelp	0.990512	6.77e-05	0.0127556
ENSRNOT00000011262.3	forkhead box S1(Foxs1)	Foxs1	0.750263	7e-05	0.0130079
ENSRNOT00000084046.1	coiled-coil-helix-coiled-coil-helix domain-containing protein 10, mitochondrial(LOC103694872)	LOC103694872	1.36641	7.18e-05	0.0131857
ENSRNOT00000003082.7	transporter 2, ATP binding cassette subfamily B member(Tap2)	Tap2	2.1757	8.26e-05	0.0149452
ENSRNOT00000000527.5	C-X-C motif chemokine ligand 9(Cxcl9)	Cxcl9	1.3854	8.34e-05	0.0149452
ENSRNOT00000079677.1	tumor necrosis factor(Tnf)	Tnf	2.09662	8.62e-05	0.0152677
ENSRNOT00000044983.5	ring finger protein 213(Rnf213)	Rnf213	0.976813	9.01e-05	0.0157634
ENSRNOT00000086390.1	oxidized low density lipoprotein (lectin-like) receptor 1(Olr1)	lectin-like	0.979391	9.35e-05	0.0161801
ENSRNOT00000076412.2	interferon regulatory factor 2(Irf2)	Irf2	0.992126	9.74e-05	0.016342
ENSRNOT00000089580.1	paroxysmal nonkinesigenic dyskinesia(Pnkd)	Pnkd	0.838208	9.78e-05	0.016342
ENSRNOT00000013118.6	lymphocyte antigen 6 complex, locus E(Ly6e)	Ly6e	0.771887	9.73e-05	0.016342
ENSRNOT00000048450.4	2'-5' oligoadenylate synthetase 1A(Oas1a)	Oas1a	0.899176	0.00010589	0.0174144
ENSRNOT00000014964.5	NADH:ubiquinone oxidoreductase subunit C1(Ndufc1)	Ndufc1	1.27856	0.00010958	0.0176849
ENSRNOT00000058190.3	placenta-specific 9(Plac9)	Plac9	1.0112	0.00011057	0.0176849
ENSRNOT00000009333.6	lymphocyte antigen 6 complex, locus E(Ly6e)	Ly6e	1.26521	0.00012099	0.0191457
ENSRNOT00000043660.4	Axl receptor tyrosine kinase(Axl)	Axl	1.11403	0.00013412	0.0203114
ENSRNOT00000021630.4	atypical chemokine receptor 3(Ackr3)	Ackr3	0.924266	0.0001317	0.0203114
ENSRNOT00000026558.3	WAP four-disulfide core domain 1(Wfdc1)	Wfdc1	0.826958	0.00013518	0.0203114
ENSRNOT00000028131.6	receptor (chemosensory) transporter protein 4(Rtp4)	chemosensory	0.701885	0.00013293	0.0203114
ENSRNOT00000038426.6	2'-5' oligoadenylate synthetase 1A(Oas1a)	Oas1a	0.889759	0.00013948	0.0207474
ENSRNOT00000021155.5	dehydrogenase/reductase 3(Dhrs3)	Dhrs3	1.32002	0.00016206	0.0238673
ENSRNOT00000092487.1	leucine-rich repeat-containing protein 10-like(LOC100911101)	LOC100911101	0.964036	0.00016777	0.0242995
ENSRNOT00000007338.3	brain protein I3(Bri3)	Bri3	0.742618	0.00016826	0.0242995
ENSRNOT00000055127.4	#N/A		0.878124	0.00017469	0.0245149
ENSRNOT00000026428.5	StAR-related lipid transfer domain containing 10(Stard10)	Stard10	0.795584	0.00017371	0.0245149
ENSRNOT00000072064.3	zinc finger, NFX1-type containing 1(Znfx1)	Znfx1	0.784844	0.00017173	0.0245149
ENSRNOT00000043736.2	similar to interferon-inducible GTPase(RGD1309362)	RGD1309362	0.97879	0.00017655	0.0245439
ENSRNOT00000001853.3	2-5 oligoadenylate synthetase 1B(Oas1b)	Oas1b	0.789093	0.00019682	0.026616
ENSRNOT00000092876.1	#N/A		1.00156	0.00021541	0.0288664
ENSRNOT00000039263.5	tripartite motif-containing 47(Trim47)	Trim47	1.22977	0.00026514	0.0342949
ENSRNOT00000010887.5	ISG15 ubiquitin-like modifier(Isg15)	Isg15	0.782309	0.00026397	0.0342949
ENSRNOT00000024718.5	DEXH-box helicase 58(Dhx58)	Dhx58	0.804059	0.00027601	0.0353933
ENSRNOT00000091375.1	TRAF type zinc finger domain containing 1(Trafd1)	Trafd1	1.55919	0.00028055	0.035668
ENSRNOT00000037339.5	guanylate binding protein 5(Gbp5)	Gbp5	1.21946	0.00029785	0.0375471
ENSRNOT00000032015.5	G protein subunit alpha o1(Gnao1)	Gnao1	1.28092	0.00030348	0.0376352
ENSRNOT00000026373.5	interferon, alpha-inducible protein 27 like 2B(Ifi27l2b)	Ifi27l2b	0.818727	0.00030361	0.0376352
ENSRNOT00000077134.1	#N/A		0.879629	0.00031139	0.0382806
ENSRNOT00000048198.5	TNF alpha induced protein 2(Tnfaip2)	Tnfaip2	0.921651	0.00035084	0.0425387
ENSRNOT00000004637.7	pyrin domain-containing protein 3-like(LOC102556096)	LOC102556096	0.898748	0.00035747	0.0425387
ENSRNOT00000042973.4	ribosomal protein L36a-like(Rpl36al)	Rpl36al	0.73753	0.00035487	0.0425387
ENSRNOT00000080999.1	catenin alpha 1(Ctnna1)	Ctnna1	0.848897	0.00037326	0.0440649
ENSRNOT00000050810.3	#N/A		1.88752	0.00037801	0.0442751
ENSRNOT00000020225.5	oxidative stress induced growth inhibitor 1(Osgin1)	Osgin1	0.830832	0.00038953	0.045268
ENSRNOT00000014180.6	carbonic anhydrase 3(Car3)	Car3	-1.74083	8.3e-15	4.12e-11
ENSRNOT00000077856.1	Rho family GTPase 1(Rnd1)	Rnd1	-1.42883	6.87e-07	0.0003097
ENSRNOT00000078369.1	#N/A		-2.09559	2.1e-06	0.00080393
ENSRNOT00000083831.1	thioredoxin-like 1(Txnl1)	Txnl1	-1.55361	5.54e-06	0.00179082
ENSRNOT00000078299.1	fibroblast growth factor 23(Fgf23)	Fgf23	-2.21346	2.4e-05	0.00585994
ENSRNOT00000022074.6	FXYD domain-containing ion transport regulator 2(Fxyd2)	Fxyd2	-1.26771	3.61e-05	0.00801078
ENSRNOT00000026760.4	signal transducer and activator of transcription 3(Stat3)	Stat3	-1.35831	3.95e-05	0.00838539
ENSRNOT00000074351.2	pro-neuropeptide Y-like(LOC100912228)	LOC100912228	-1.10968	0.00010653	0.0174144
ENSRNOT00000015381.7	angiopoietin-like 8(Angptl8)	Angptl8	-1.65029	0.00013506	0.0203114
ENSRNOT00000085408.1	#N/A		-1.04759	0.00018379	0.0253135
ENSRNOT00000071574.2	enoyl-CoA hydratase, mitochondrial-like(LOC100911186)	LOC100911186	-1.27428	0.0001879	0.0256428
ENSRNOT00000007747.7	lysozyme 2(Lyz2)	Lyz2	-1.36504	0.00023564	0.0312954
ENSRNOT00000082348.1	RAB34, member RAS oncogene family(Rab34)	Rab34	-1.49069	0.00024666	0.0324697
ENSRNOT00000057740.5	growth hormone regulated TBC protein 1(Grtp1)	Grtp1	-0.93867	0.00035294	0.0425387

## Sheet: sheet 2
Category	Term	Count	%	PValue	Genes	List Total	Pop Hits	Pop Total	Fold Enrichment	Bonferroni	Benjamini	FDR
GOTERM_BP_FAT	GO:0006952~defense response (48)	48	41.3793	6.77292e-26	TNF, ASS1, LOC100912228, CSF1, CXCL9, RSAD2, MGC108823, CX3CL1, CD74, CXCL10, NLRC5, STAT4, IGTP, ISG15, LOC103694380, OASL2, TAP2, TAP1, LBP, DHX58, LYZ2, GBP5, MGC105567, BATF2, IRGM, AXL, IFI47, ACKR3, STAT1, LGALS9, STAT3, IFIT3, IFIT2, OAS1K, LOC100910979, RT1-A1, OASL, RGD1309362, NPY, CXCL16, RAB34, IRF1, OAS1B, WFDC1, TRAFD1, OAS1A, TNFAIP3, OAS1F	102	1346	17375	6.07464	1.94518e-22	1.94518e-22	1.21366e-22		25.1692
GOTERM_BP_FAT	GO:0034097~response to cytokine (32)	32	27.5862	1.21896e-18	TNF, ASS1, MMP9, CSF1, CXCL9, CX3CL1, MGC108823, CD74, CXCL10, NLRC5, STAT4, IGTP, ISG15, GNAO1, MGC105567, GBP5, IRGM, AXL, IFI47, FGF23, ACKR3, STAT1, LGALS9, STAT3, PSMB9, IFIT3, IFIT2, LOC100910979, RGD1309362, CXCL16, IRF1, TRAFD1	102	748	17375	7.28741	3.50085e-15	1.75042e-15	2.18429e-15		17.914
GOTERM_BP_FAT	GO:0045087~innate immune response (28)	28	24.1379	4.90556e-18	TNF, ASS1, CSF1, RSAD2, CX3CL1, NLRC5, STAT4, LOC103694380, ISG15, TAP2, OASL2, TAP1, LBP, DHX58, GBP5, IRGM, AXL, STAT1, LGALS9, RT1-A1, OASL, NPY, CXCL16, OAS1B, IRF1, OAS1A, TRAFD1, TNFAIP3	102	551	17375	8.65628	1.40888e-14	4.69626e-15	8.79041e-15		17.3093
GOTERM_BP_FAT	GO:0006955~immune response (37)	37	31.8966	1.09792e-17	TNF, LOC100912228, ASS1, CSF1, CXCL9, RSAD2, CX3CL1, CD74, CXCL10, NLRC5, STAT4, ISG15, LOC103694380, OASL2, TAP2, TAP1, LBP, DHX58, GBP5, RT1-CE1, IRGM, RT1-CE5, AXL, STAT1, LGALS9, RT1-A2, OAS1K, RT1-A1, OASL, NPY, CXCL16, IRF1, OAS1B, TRAFD1, OAS1A, TNFAIP3, OAS1F	102	1159	17375	5.43805	3.15324e-14	7.88309e-15	1.9674e-14		16.9594
GOTERM_BP_FAT	GO:0071345~cellular response to cytokine stimulus (28)	28	24.1379	6.27996e-17	TNF, ASS1, MMP9, CSF1, CXCL9, CX3CL1, MGC108823, CD74, CXCL10, NLRC5, STAT4, IGTP, MGC105567, GBP5, IRGM, AXL, IFI47, FGF23, ACKR3, STAT1, LGALS9, STAT3, PSMB9, IFIT3, IFIT2, LOC100910979, RGD1309362, IRF1	102	610	17375	7.81903	3.18856e-13	6.37268e-14	1.9984e-13		16.202
GOTERM_BP_FAT	GO:0051707~response to other organism (33)	33	28.4483	1.6713e-16	TNF, ASS1, MMP9, CXCL9, RSAD2, CXCL10, CMPK2, NLRC5, LOC103694380, ISG15, TAP2, OASL2, LBP, DHX58, LYZ2, BATF2, AXL, ACKR3, STAT1, LGALS9, PSMB9, IFIT3, IFIT2, OAS1K, OASL, NPY, CXCL16, RAB34, IRF1, OAS1B, OAS1A, TNFAIP3, OAS1F	102	961	17375	5.84945	6.37712e-13	1.06248e-13	3.9968e-13		15.7769
GOTERM_BP_FAT	GO:0043207~response to external biotic stimulus (33)	33	28.4483	1.93736e-16	TNF, ASS1, MMP9, CXCL9, RSAD2, CXCL10, CMPK2, NLRC5, LOC103694380, ISG15, TAP2, OASL2, LBP, DHX58, LYZ2, BATF2, AXL, ACKR3, STAT1, LGALS9, PSMB9, IFIT3, IFIT2, OAS1K, OASL, NPY, CXCL16, RAB34, IRF1, OAS1B, OAS1A, TNFAIP3, OAS1F	102	966	17375	5.81918	6.37712e-13	9.11493e-14	3.9968e-13		15.7128
GOTERM_BP_FAT	GO:0009607~response to biotic stimulus (33)	33	28.4483	9.66479e-16	TNF, ASS1, MMP9, CXCL9, RSAD2, CXCL10, CMPK2, NLRC5, LOC103694380, ISG15, TAP2, OASL2, LBP, DHX58, LYZ2, BATF2, AXL, ACKR3, STAT1, LGALS9, PSMB9, IFIT3, IFIT2, OAS1K, OASL, NPY, CXCL16, RAB34, IRF1, OAS1B, OAS1A, TNFAIP3, OAS1F	102	1018	17375	5.52193	2.8697e-12	3.58713e-13	1.78746e-12		15.0148
GOTERM_BP_FAT	GO:0044403~symbiosis, encompassing mutualism through parasitism (26)	26	22.4138	2.6506e-15	TNF, MMP9, CXCL9, RSAD2, CXCL10, NLRC5, STAT4, ISG15, TAP2, OASL2, TAP1, LBP, DHX58, AXL, ACKR3, STAT1, LGALS9, PSMB9, IFIT3, OAS1K, IFIT2, OASL, OAS1B, IRF1, OAS1A, OAS1F	102	585	17375	7.57081	7.65255e-12	8.5032e-13	4.77396e-12		14.5767
GOTERM_BP_FAT	GO:0044419~interspecies interaction between organisms (26)	26	22.4138	2.6506e-15	TNF, MMP9, CXCL9, RSAD2, CXCL10, NLRC5, STAT4, ISG15, TAP2, OASL2, TAP1, LBP, DHX58, AXL, ACKR3, STAT1, LGALS9, PSMB9, IFIT3, OAS1K, IFIT2, OASL, OAS1B, IRF1, OAS1A, OAS1F	102	585	17375	7.57081	7.65255e-12	8.5032e-13	4.77396e-12		14.5767
GOTERM_BP_FAT	GO:0016032~viral process	25	21.5517	3.92555e-15	TNF, MMP9, CXCL9, RSAD2, CXCL10, NLRC5, STAT4, ISG15, TAP2, OASL2, TAP1, DHX58, AXL, ACKR3, STAT1, LGALS9, PSMB9, IFIT3, OAS1K, IFIT2, OASL, OAS1B, IRF1, OAS1A, OAS1F	102	537	17375	7.93031	1.116e-11	1.116e-12	6.9611e-12		14.4061
GOTERM_BP_FAT	GO:0035458~cellular response to interferon-beta	11	9.48276	4.48706e-15	IFIT3, LOC100910979, STAT4, IGTP, MGC105567, RGD1309362, IRGM, IRF1, IFI47, MGC108823, STAT1	102	35	17375	53.5364	1.27542e-11	1.15952e-12	7.9603e-12		14.348
GOTERM_BP_FAT	GO:0044764~multi-organism cellular process	25	21.5517	4.67547e-15	TNF, MMP9, CXCL9, RSAD2, CXCL10, NLRC5, STAT4, ISG15, TAP2, OASL2, TAP1, DHX58, AXL, ACKR3, STAT1, LGALS9, PSMB9, IFIT3, OAS1K, IFIT2, OASL, OAS1B, IRF1, OAS1A, OAS1F	102	541	17375	7.87168	1.3392e-11	1.116e-12	8.35998e-12		14.3302
GOTERM_BP_FAT	GO:0035456~response to interferon-beta	11	9.48276	4.55977e-14	IFIT3, LOC100910979, STAT4, IGTP, MGC105567, RGD1309362, IRGM, IRF1, IFI47, MGC108823, STAT1	102	43	17375	43.5762	1.3105e-10	1.00807e-11	8.17679e-11		13.3411
GOTERM_BP_FAT	GO:0098542~defense response to other organism	23	19.8276	2.33303e-13	LYZ2, BATF2, TNF, CXCL9, RSAD2, ACKR3, LGALS9, CXCL10, IFIT3, NLRC5, IFIT2, OAS1K, OASL, NPY, ISG15, OASL2, RAB34, OAS1B, IRF1, LBP, OAS1A, OAS1F, DHX58	102	524	17375	7.47689	6.69917e-10	4.78512e-11	4.17977e-10		12.6321
GOTERM_BP_FAT	GO:0009615~response to virus	19	16.3793	4.50297e-13	TNF, CXCL9, RSAD2, ACKR3, LGALS9, CXCL10, PSMB9, IFIT3, NLRC5, IFIT2, OAS1K, OASL, ISG15, OASL2, OAS1B, IRF1, OAS1A, OAS1F, DHX58	102	325	17375	9.95852	1.29328e-09	8.62187e-11	8.06921e-10		12.3465
GOTERM_BP_FAT	GO:0019882~antigen processing and presentation	13	11.2069	5.28065e-12	LOC103689996, RT1-CE1, RT1-CE5, CD74, PSMB8, PSMB9, RT1-A2, RT1-A1, TAP2, RAB34, TAP1, TAPBPL, RT1-T24-3	102	121	17375	18.3013	1.51661e-08	9.47879e-10	9.46258e-09		11.2773
GOTERM_BP_FAT	GO:0009605~response to external stimulus	42	36.2069	7.65323e-12	TNF, LOC100912228, ASS1, MMP9, CSF1, CXCL9, RSAD2, CX3CL1, CD74, CXCL10, CMPK2, NLRC5, STAT4, ISG15, LOC103694380, OASL2, TAP2, LBP, MTUS1, DHX58, LYZ2, GBP5, BATF2, AXL, FGF23, ACKR3, STAT1, LGALS9, PSMB9, IFIT3, IFIT2, OAS1K, OASL, NPY, CXCL16, RAB34, IRF1, OAS1B, WFDC1, OAS1A, TNFAIP3, OAS1F	102	2306	17375	3.10252	2.198e-08	1.29294e-09	1.3714e-08		11.1162
GOTERM_BP_FAT	GO:0002252~immune effector process	24	20.6897	9.10604e-12	TNF, CXCL9, RSAD2, ACKR3, LGALS9, CD74, CXCL10, IFIT3, RT1-A2, NLRC5, IFIT2, OAS1K, RT1-A1, OASL, ISG15, OASL2, TAP2, TAP1, OAS1B, IRF1, OAS1A, LBP, OAS1F, DHX58	102	698	17375	5.85707	2.61526e-08	1.45292e-09	1.63174e-08		11.0407
GOTERM_BP_FAT	GO:0051607~defense response to virus	16	13.7931	2.66496e-11	CXCL9, RSAD2, ACKR3, CXCL10, IFIT3, NLRC5, OAS1K, IFIT2, OASL, ISG15, OASL2, OAS1B, IRF1, OAS1A, OAS1F, DHX58	102	260	17375	10.4827	7.65376e-08	4.02829e-09	4.77541e-08		10.5743
GOTERM_BP_FAT	GO:0010033~response to organic substance	47	40.5172	7.93278e-11	RPL36A, TNF, ASS1, MMP9, CSF1, CXCL9, MGC108823, CX3CL1, CCNG1, CD74, CXCL10, CMPK2, NLRC5, STAT4, IGTP, ISG15, LOC103694380, LY6E, TAP2, LBP, MTUS1, RPL36AL, TESC, GBP5, MGC105567, GNAO1, IRGM, AXL, FGF23, IFI47, ACKR3, CTNNA1, STAT1, LGALS9, STAT3, PSMB9, IFIT3, IFIT2, LOC100910979, RGD1309362, GRN, CXCL16, RAB34, IRF1, WFDC1, TRAFD1, TNFAIP3	102	3067	17375	2.61041	2.27829e-07	1.13915e-08	1.4215e-07		10.1006
GOTERM_BP_FAT	GO:0002682~regulation of immune system process	29	25	1.3858e-10	TNF, LOC100912228, MMP9, CSF1, CXCL9, RSAD2, CX3CL1, CD74, CXCL10, NLRC5, LOC103694380, ISG15, TAP2, TAP1, LBP, DHX58, MTUS1, TESC, GBP5, AXL, ACKR3, LGALS9, RT1-A2, RT1-A1, NPY, IRF1, TRAFD1, TNFAIP3, TAPBPL	102	1208	17375	4.08936	3.98001e-07	1.89524e-08	2.48325e-07		9.8583
GOTERM_BP_FAT	GO:0048002~antigen processing and presentation of peptide antigen	10	8.62069	3.76203e-10	RT1-A2, LOC103689996, RT1-A1, RT1-CE1, TAP2, RT1-CE5, TAP1, TAPBPL, CD74, RT1-T24-3	102	73	17375	23.3347	1.08045e-06	4.91115e-08	6.74128e-07		9.42458
GOTERM_BP_FAT	GO:0045088~regulation of innate immune response	14	12.069	4.12026e-10	GBP5, TNF, RSAD2, LGALS9, NLRC5, RT1-A1, LOC103694380, TAP2, TAP1, IRF1, LBP, TRAFD1, TNFAIP3, DHX58	102	218	17375	10.9395	1.18334e-06	5.14494e-08	7.3832e-07		9.38508
GOTERM_BP_FAT	GO:0002684~positive regulation of immune system process	23	19.8276	4.45888e-10	TESC, GBP5, TNF, CSF1, MMP9, AXL, CXCL9, RSAD2, CX3CL1, LGALS9, CD74, CXCL10, RT1-A2, NLRC5, RT1-A1, ISG15, LOC103694380, TAP2, TAP1, IRF1, LBP, TNFAIP3, DHX58	102	772	17375	5.07499	1.28059e-06	5.3358e-08	7.99e-07		9.35077
GOTERM_BP_FAT	GO:0002474~antigen processing and presentation of peptide antigen via MHC class I	9	7.75862	7.02653e-10	RT1-A2, LOC103689996, RT1-A1, RT1-CE1, TAP2, RT1-CE5, TAP1, TAPBPL, RT1-T24-3	102	53	17375	28.9262	2.01802e-06	8.07208e-08	1.2591e-06		9.15326
GOTERM_BP_FAT	GO:0031347~regulation of defense response	20	17.2414	1.60037e-09	GBP5, TNF, LOC100912228, RSAD2, ACKR3, CX3CL1, LGALS9, NLRC5, RT1-A1, NPY, LOC103694380, TAP2, RAB34, TAP1, IRF1, WFDC1, LBP, TRAFD1, TNFAIP3, DHX58	102	603	17375	5.64986	4.59624e-06	1.76779e-07	2.86774e-06		8.79578
GOTERM_BP_FAT	GO:0045824~negative regulation of innate immune response	8	6.89655	3.47352e-09	NLRC5, RT1-A1, TAP2, TAP1, TRAFD1, TNFAIP3, LGALS9, DHX58	102	41	17375	33.2377	9.9759e-06	3.69479e-07	6.2243e-06		8.45923
GOTERM_BP_FAT	GO:0050777~negative regulation of immune response	11	9.48276	4.85584e-09	NLRC5, RT1-A1, TNF, NPY, LOC100912228, TAP2, TAP1, TRAFD1, TNFAIP3, LGALS9, DHX58	102	132	17375	14.1953	1.39459e-05	4.9807e-07	8.70132e-06		8.31374
GOTERM_BP_FAT	GO:0071310~cellular response to organic substance	36	31.0345	5.11959e-09	TNF, ASS1, MMP9, CSF1, CXCL9, MGC108823, CX3CL1, CD74, CXCL10, CMPK2, NLRC5, STAT4, IGTP, LBP, MTUS1, TESC, GBP5, MGC105567, IRGM, AXL, IFI47, FGF23, ACKR3, CTNNA1, STAT1, LGALS9, STAT3, PSMB9, IFIT3, IFIT2, LOC100910979, RGD1309362, CXCL16, RAB34, IRF1, TNFAIP3	102	2143	17375	2.86157	1.47034e-05	5.07016e-07	9.17394e-06		8.29076
GOTERM_BP_FAT	GO:0032103~positive regulation of response to external stimulus	14	12.069	5.33501e-09	TNF, GBP5, LOC100912228, CSF1, CXCL9, CX3CL1, LGALS9, CD74, CXCL10, NPY, LOC103694380, RAB34, LBP, DHX58	102	269	17375	8.86544	1.5322e-05	5.10738e-07	9.55995e-06		8.27287
GOTERM_BP_FAT	GO:0070887~cellular response to chemical stimulus	39	33.6207	1.93055e-08	TNF, ASS1, MMP9, CSF1, CXCL9, MGC108823, CX3CL1, CD74, CXCL10, CMPK2, NLRC5, STAT4, IGTP, LY6E, LBP, MTUS1, TXNL1, TESC, GBP5, MGC105567, IRGM, AXL, IFI47, FGF23, ACKR3, CTNNA1, STAT1, LGALS9, SOD3, STAT3, PSMB9, IFIT3, IFIT2, LOC100910979, RGD1309362, CXCL16, RAB34, IRF1, TNFAIP3	102	2604	17375	2.55122	5.5444e-05	1.78856e-06	3.45941e-05		7.71432
GOTERM_BP_FAT	GO:0031348~negative regulation of defense response	11	9.48276	3.4837e-08	NLRC5, RT1-A1, NPY, LOC100912228, TAP2, TAP1, WFDC1, TRAFD1, TNFAIP3, LGALS9, DHX58	102	162	17375	11.5665	0.000100047	3.12661e-06	6.24253e-05		7.45796
GOTERM_BP_FAT	GO:0050776~regulation of immune response	18	15.5172	6.52927e-08	TNF, GBP5, LOC100912228, RSAD2, LGALS9, CD74, RT1-A2, NLRC5, RT1-A1, NPY, LOC103694380, TAP2, TAP1, IRF1, LBP, TRAFD1, TNFAIP3, DHX58	102	603	17375	5.08487	0.000187503	5.68243e-06	0.000117		7.18514
GOTERM_BP_FAT	GO:0002683~negative regulation of immune system process	15	12.931	8.80904e-08	TNF, LOC100912228, AXL, LGALS9, CD74, NLRC5, RT1-A1, NPY, TAP2, TAP1, IRF1, TRAFD1, TNFAIP3, TAPBPL, DHX58	102	404	17375	6.32462	0.000252964	7.44102e-06	0.000157852		7.05507
GOTERM_BP_FAT	GO:0034341~response to interferon-gamma	9	7.75862	1.27441e-07	NLRC5, STAT4, GBP5, ASS1, CXCL16, IRF1, CX3CL1, STAT1, LGALS9	102	101	17375	15.1791	0.000365944	1.04574e-05	0.000228365		6.89469
GOTERM_BP_FAT	GO:0009617~response to bacterium	18	15.5172	1.46435e-07	LYZ2, TNF, ASS1, MMP9, AXL, CXCL9, STAT1, LGALS9, CMPK2, CXCL10, NPY, ISG15, LOC103694380, TAP2, CXCL16, RAB34, LBP, TNFAIP3	102	638	17375	4.80592	0.000420472	1.16822e-05	0.0002624		6.83436
GOTERM_BP_FAT	GO:0071346~cellular response to interferon-gamma	8	6.89655	2.16304e-07	NLRC5, STAT4, GBP5, ASS1, IRF1, CX3CL1, STAT1, LGALS9	102	73	17375	18.6677	0.000621034	1.67898e-05	0.000387602		6.66493
GOTERM_BP_FAT	GO:0043900~regulation of multi-organism process	15	12.931	2.17606e-07	TNF, RSAD2, ACKR3, STAT1, LGALS9, STAT4, OASL, ISG15, TAP2, RAB34, TAP1, OAS1B, LBP, TNFAIP3, DHX58	102	435	17375	5.8739	0.000624769	1.64463e-05	0.000389934		6.66233
GOTERM_BP_FAT	GO:0043901~negative regulation of multi-organism process	10	8.62069	2.78361e-07	OASL, STAT4, TNF, ISG15, OAS1B, RSAD2, LBP, TNFAIP3, STAT1, DHX58	102	154	17375	11.0612	0.000799134	2.04986e-05	0.000498802		6.55539
GOTERM_BP_FAT	GO:0048584~positive regulation of response to stimulus	30	25.8621	3.90256e-07	TNF, LOC100912228, MMP9, CSF1, CRLF1, CXCL9, RSAD2, STARD10, CX3CL1, CD74, CXCL10, NLRC5, LOC103694380, TAP2, LBP, DHX58, GBP5, AXL, FGF23, ACKR3, INHA, CTNNA1, LGALS9, STAT3, RT1-A2, RT1-A1, NPY, RAB34, IRF1, TNFAIP3	102	1846	17375	2.76831	0.00112019	2.802e-05	0.000699308		6.40865
GOTERM_BP_FAT	GO:0043903~regulation of symbiosis, encompassing mutualism through parasitism	13	11.2069	4.3008e-07	OASL, STAT4, TNF, ISG15, TAP2, TAP1, OAS1B, RSAD2, ACKR3, LBP, STAT1, LGALS9, DHX58	102	327	17375	6.77205	0.00123443	3.01261e-05	0.000770669		6.36645
GOTERM_BP_FAT	GO:0019221~cytokine-mediated signaling pathway	13	11.2069	7.35952e-07	NLRC5, STAT4, TNF, CSF1, IRF1, AXL, CXCL9, ACKR3, CX3CL1, STAT1, STAT3, CD74, CXCL10	102	344	17375	6.43739	0.00211142	5.03238e-05	0.00131876		6.13315
GOTERM_BP_FAT	GO:0031349~positive regulation of defense response	12	10.3448	8.48707e-07	NLRC5, GBP5, TNF, LOC103694380, RAB34, IRF1, RSAD2, LBP, CX3CL1, TNFAIP3, LGALS9, DHX58	102	286	17375	7.14726	0.00243452	5.66841e-05	0.00152081		6.07124
GOTERM_BP_FAT	GO:0045089~positive regulation of innate immune response	10	8.62069	9.00748e-07	NLRC5, GBP5, TNF, LOC103694380, IRF1, RSAD2, LBP, TNFAIP3, LGALS9, DHX58	102	177	17375	9.62391	0.00258361	5.87926e-05	0.00161406		6.0454
GOTERM_BP_FAT	GO:0002237~response to molecule of bacterial origin	14	12.069	1.20155e-06	TNF, ASS1, MMP9, CXCL9, AXL, STAT1, LGALS9, CMPK2, CXCL10, LOC103694380, TAP2, CXCL16, LBP, TNFAIP3	102	429	17375	5.55898	0.00344491	7.66827e-05	0.00215307		5.92026
GOTERM_BP_FAT	GO:0050792~regulation of viral process	12	10.3448	1.22848e-06	OASL, STAT4, TNF, ISG15, TAP2, TAP1, OAS1B, RSAD2, ACKR3, STAT1, LGALS9, DHX58	102	297	17375	6.88255	0.00352199	7.66971e-05	0.00220133		5.91063
GOTERM_BP_FAT	GO:0006954~inflammatory response	16	13.7931	1.33057e-06	TNF, GBP5, LOC100912228, ASS1, CSF1, CXCL9, AXL, CX3CL1, LGALS9, STAT3, CXCL10, NPY, LOC103694380, WFDC1, LBP, TNFAIP3	102	583	17375	4.67494	0.0038141	8.13029e-05	0.00238426		5.87596
GOTERM_BP_FAT	GO:0071222~cellular response to lipopolysaccharide	10	8.62069	1.77232e-06	TNF, ASS1, CXCL16, MMP9, AXL, LBP, TNFAIP3, STAT1, CXCL10, CMPK2	102	192	17375	8.87204	0.00507717	0.000106038	0.00317582		5.75146
GOTERM_BP_FAT	GO:0032101~regulation of response to external stimulus	18	15.5172	1.79715e-06	GBP5, TNF, LOC100912228, CSF1, CXCL9, ACKR3, CX3CL1, LGALS9, CD74, CXCL10, NPY, LOC103694380, RAB34, WFDC1, LBP, TNFAIP3, DHX58, MTUS1	102	764	17375	4.01332	0.00514813	0.00010533	0.00322032		5.74542
GOTERM_BP_FAT	GO:0048525~negative regulation of viral process	8	6.89655	2.13694e-06	OASL, STAT4, TNF, ISG15, OAS1B, RSAD2, STAT1, DHX58	102	102	17375	13.3602	0.00611851	0.000122739	0.00382918		5.67021
GOTERM_BP_FAT	GO:0002688~regulation of leukocyte chemotaxis	8	6.89655	2.59666e-06	CSF1, CXCL9, LBP, CX3CL1, LGALS9, CD74, MTUS1, CXCL10	102	105	17375	12.9785	0.00742989	0.000146217	0.00465294		5.58558
GOTERM_BP_FAT	GO:0071219~cellular response to molecule of bacterial origin	10	8.62069	2.69394e-06	TNF, ASS1, CXCL16, MMP9, AXL, LBP, TNFAIP3, STAT1, CXCL10, CMPK2	102	202	17375	8.43283	0.00770717	0.000148778	0.00482725		5.56961
GOTERM_BP_FAT	GO:0050778~positive regulation of immune response	14	12.069	2.8582e-06	GBP5, TNF, RSAD2, CD74, LGALS9, RT1-A2, NLRC5, RT1-A1, LOC103694380, TAP2, IRF1, LBP, TNFAIP3, DHX58	102	464	17375	5.13966	0.00817516	0.00015487	0.00512157		5.54391
GOTERM_BP_FAT	GO:0002221~pattern recognition receptor signaling pathway	8	6.89655	3.76626e-06	TNF, LOC103694380, IRF1, RSAD2, LBP, TNFAIP3, LGALS9, DHX58	102	111	17375	12.277	0.0107584	0.000200289	0.00674865		5.42409
GOTERM_BP_FAT	GO:0002758~innate immune response-activating signal transduction	8	6.89655	4.49848e-06	TNF, LOC103694380, IRF1, RSAD2, LBP, TNFAIP3, LGALS9, DHX58	102	114	17375	11.9539	0.0128366	0.000234876	0.00806066		5.34693
GOTERM_BP_FAT	GO:0032496~response to lipopolysaccharide	13	11.2069	4.90385e-06	TNF, ASS1, MMP9, CXCL9, AXL, STAT1, LGALS9, CMPK2, CXCL10, LOC103694380, CXCL16, LBP, TNFAIP3	102	413	17375	5.36189	0.0139852	0.000251467	0.00878699		5.30946
GOTERM_BP_FAT	GO:1901700~response to oxygen-containing compound	28	24.1379	5.72993e-06	RPL36A, TNF, ASS1, MMP9, CXCL9, CMPK2, CXCL10, STAT4, LOC103694380, LY6E, LBP, MTUS1, RPL36AL, TESC, GNAO1, AXL, FGF23, CTNNA1, STAT1, LGALS9, STAT3, SOD3, CXCL16, GRN, RAB34, IRF1, WFDC1, TNFAIP3	102	1872	17375	2.54787	0.0163217	0.000288667	0.0102671		5.24185
GOTERM_BP_FAT	GO:0002685~regulation of leukocyte migration	9	7.75862	6.36191e-06	MMP9, CSF1, CXCL9, LBP, CX3CL1, LGALS9, CD74, MTUS1, CXCL10	102	169	17375	9.07153	0.0181056	0.000314976	0.0113995		5.19641
GOTERM_BP_FAT	GO:0050900~leukocyte migration	11	9.48276	6.60961e-06	TNF, CXCL16, MMP9, CSF1, CXCL9, LBP, CX3CL1, LGALS9, CD74, MTUS1, CXCL10	102	287	17375	6.52883	0.0188038	0.000321692	0.0118433		5.17982
GOTERM_BP_FAT	GO:0071216~cellular response to biotic stimulus	10	8.62069	6.97162e-06	TNF, ASS1, CXCL16, MMP9, AXL, LBP, TNFAIP3, STAT1, CXCL10, CMPK2	102	227	17375	7.5041	0.0198234	0.000333654	0.0124919		5.15667
GOTERM_BP_FAT	GO:0002218~activation of innate immune response	8	6.89655	7.05112e-06	TNF, LOC103694380, IRF1, RSAD2, LBP, TNFAIP3, LGALS9, DHX58	102	122	17375	11.17	0.0200472	0.000331927	0.0126344		5.15174
GOTERM_BP_FAT	GO:0002224~toll-like receptor signaling pathway	7	6.03448	7.57782e-06	TNF, LOC103694380, IRF1, RSAD2, LBP, TNFAIP3, LGALS9	102	81	17375	14.721	0.0215285	0.000350964	0.0135781		5.12046
GOTERM_BP_FAT	GO:0009967~positive regulation of signal transduction	23	19.8276	7.97956e-06	TNF, LOC100912228, CSF1, MMP9, CRLF1, AXL, CXCL9, RSAD2, FGF23, STARD10, ACKR3, INHA, CX3CL1, CTNNA1, LGALS9, CD74, STAT3, CXCL10, NLRC5, NPY, LOC103694380, LBP, DHX58	102	1351	17375	2.89999	0.0226568	0.000363702	0.0142978		5.09802
GOTERM_BP_FAT	GO:0002687~positive regulation of leukocyte migration	8	6.89655	8.72116e-06	MMP9, CSF1, CXCL9, LBP, CX3CL1, LGALS9, CD74, CXCL10	102	126	17375	10.8154	0.0247362	0.000391287	0.0156265		5.05943
GOTERM_BP_FAT	GO:0002690~positive regulation of leukocyte chemotaxis	7	6.03448	1.07239e-05	CSF1, CXCL9, LBP, CX3CL1, LGALS9, CD74, CXCL10	102	86	17375	13.8651	0.0303298	0.000473723	0.0192148		4.96965
GOTERM_BP_FAT	GO:0030595~leukocyte chemotaxis	9	7.75862	1.13978e-05	CXCL16, CSF1, CXCL9, LBP, CX3CL1, LGALS9, CD74, MTUS1, CXCL10	102	183	17375	8.37753	0.0322048	0.000495859	0.0204222		4.94318
GOTERM_BP_FAT	GO:0042127~regulation of cell proliferation	25	21.5517	1.17637e-05	FXYD2, TESC, TNF, LOC100912228, CD248, CSF1, MMP9, CRLF1, CXCL9, INHA, CX3CL1, STAT1, CTNNA1, LGALS9, CD74, STAT3, CXCL10, IFIT3, STAT4, NPY, LOC103694380, GRN, IRF1, WFDC1, TNFAIP3	102	1603	17375	2.65663	0.0332212	0.000504135	0.0210776		4.92946
GOTERM_BP_FAT	GO:1901701~cellular response to oxygen-containing compound	20	17.2414	1.41088e-05	TESC, TNF, ASS1, MMP9, AXL, FGF23, CTNNA1, STAT1, SOD3, STAT3, CXCL10, CMPK2, STAT4, LY6E, CXCL16, RAB34, IRF1, LBP, TNFAIP3, MTUS1	102	1088	17375	3.13131	0.0397107	0.000595715	0.0252789		4.85051
GOTERM_BP_FAT	GO:0080134~regulation of response to stress	21	18.1034	1.43197e-05	GBP5, TNF, LOC100912228, RSAD2, ACKR3, CX3CL1, LGALS9, CD74, NLRC5, RT1-A1, NPY, LOC103694380, TAP2, RAB34, TAP1, IRF1, WFDC1, LBP, TRAFD1, TNFAIP3, DHX58	102	1191	17375	3.00353	0.0402922	0.000595858	0.0256567		4.84407
GOTERM_BP_FAT	GO:0033993~response to lipid	21	18.1034	1.57866e-05	RPL36A, TESC, TNF, ASS1, MMP9, AXL, CXCL9, FGF23, STAT1, LGALS9, STAT3, CXCL10, CMPK2, LOC103694380, CXCL16, GRN, IRF1, WFDC1, LBP, TNFAIP3, RPL36AL	102	1199	17375	2.98349	0.0443269	0.000647496	0.0282846		4.80171
GOTERM_BP_FAT	GO:0002699~positive regulation of immune effector process	9	7.75862	1.67702e-05	RT1-A2, RT1-A1, TNF, TAP2, RSAD2, LBP, LGALS9, DHX58, CD74	102	193	17375	7.94346	0.0470229	0.000678142	0.0300467		4.77546
GOTERM_BP_FAT	GO:0001817~regulation of cytokine production	14	12.069	1.98966e-05	GBP5, TNF, ISG15, LOC103694380, IRF1, AXL, RSAD2, CX3CL1, LBP, TNFAIP3, LGALS9, ICOSLG, DHX58, CD74	102	556	17375	4.28922	0.0555416	0.000793347	0.0356473		4.70122
GOTERM_BP_FAT	GO:0046719~regulation by virus of viral protein levels in host cell	4	3.44828	2.22105e-05	STAT4, TAP2, TAP1, STAT1	102	10	17375	68.1373	0.0617973	0.000873443	0.0397921		4.65344
GOTERM_BP_FAT	GO:0048585~negative regulation of response to stimulus	22	18.9655	2.63226e-05	TNF, LOC100912228, MMP9, ACKR3, CX3CL1, STAT1, CTNNA1, RNF213, LGALS9, CD74, NLRC5, RT1-A1, DHRS3, STAT4, NPY, TAP2, TAP1, IRF1, WFDC1, TRAFD1, TNFAIP3, DHX58	102	1349	17375	2.77802	0.0728125	0.00102109	0.0471577		4.57967
GOTERM_BP_FAT	GO:0060333~interferon-gamma-mediated signaling pathway	4	3.44828	4.0376e-05	NLRC5, STAT4, IRF1, STAT1	102	12	17375	56.781	0.109491	0.00154497	0.0723262
GOTERM_BP_FAT	GO:0019058~viral life cycle	9	7.75862	4.71211e-05	OASL, TNF, ISG15, TAP2, TAP1, OAS1B, AXL, RSAD2, LGALS9	102	223	17375	6.87484	0.126577	0.00177914	0.0844041
GOTERM_BP_FAT	GO:0010647~positive regulation of cell communication	23	19.8276	4.81212e-05	TNF, LOC100912228, CSF1, MMP9, CRLF1, AXL, CXCL9, RSAD2, FGF23, STARD10, ACKR3, INHA, CX3CL1, CTNNA1, LGALS9, CD74, STAT3, CXCL10, NLRC5, NPY, LOC103694380, LBP, DHX58	102	1517	17375	2.58266	0.129082	0.00179329	0.0861947
GOTERM_BP_FAT	GO:0001816~cytokine production	14	12.069	5.10654e-05	GBP5, TNF, ISG15, LOC103694380, IRF1, AXL, RSAD2, CX3CL1, LBP, TNFAIP3, LGALS9, ICOSLG, DHX58, CD74	102	609	17375	3.91593	0.136416	0.00187854	0.0914661
GOTERM_BP_FAT	GO:0023056~positive regulation of signaling	23	19.8276	5.15761e-05	TNF, LOC100912228, CSF1, MMP9, CRLF1, AXL, CXCL9, RSAD2, FGF23, STARD10, ACKR3, INHA, CX3CL1, CTNNA1, LGALS9, CD74, STAT3, CXCL10, NLRC5, NPY, LOC103694380, LBP, DHX58	102	1524	17375	2.5708	0.137681	0.00187331	0.0923804
GOTERM_BP_FAT	GO:0019885~antigen processing and presentation of endogenous peptide antigen via MHC class I	4	3.44828	5.22672e-05	RT1-A2, LOC103689996, TAP2, TAP1	102	13	17375	52.4133	0.139391	0.00187468	0.0936177
GOTERM_BP_FAT	GO:0001819~positive regulation of cytokine production	11	9.48276	6.10913e-05	GBP5, TNF, LOC103694380, IRF1, RSAD2, LBP, CX3CL1, LGALS9, ICOSLG, DHX58, CD74	102	372	17375	5.03703	0.160929	0.00216382	0.109415
GOTERM_BP_FAT	GO:0050727~regulation of inflammatory response	10	8.62069	6.13385e-05	GBP5, TNF, NPY, LOC103694380, LOC100912228, WFDC1, LBP, CX3CL1, TNFAIP3, LGALS9	102	299	17375	5.69709	0.161524	0.0021461	0.109857
GOTERM_BP_FAT	GO:0045953~negative regulation of natural killer cell mediated cytotoxicity	4	3.44828	8.2452e-05	RT1-A1, TAP2, TAP1, LGALS9	102	15	17375	45.4248	0.21086	0.00284909	0.147645
GOTERM_BP_FAT	GO:0060326~cell chemotaxis	9	7.75862	8.60815e-05	CXCL16, CSF1, CXCL9, LBP, CX3CL1, LGALS9, CD74, MTUS1, CXCL10	102	243	17375	6.30901	0.219044	0.00293897	0.15414
GOTERM_BP_FAT	GO:0045071~negative regulation of viral genome replication	5	4.31034	9.23324e-05	OASL, TNF, ISG15, OAS1B, RSAD2	102	41	17375	20.7736	0.23294	0.00311503	0.165324
GOTERM_BP_FAT	GO:0010941~regulation of cell death	23	19.8276	9.69117e-05	TNF, LOC100912228, CD248, MMP9, CRLF1, AXL, OSGIN1, ACKR3, INHA, CX3CL1, STAT1, CCNG1, CTNNA1, LGALS9, CD74, STAT3, IFIT3, IFIT2, ANKRD13C, NPY, LOC103694380, IRF1, TNFAIP3	102	1590	17375	2.46408	0.242964	0.00323133	0.173517
GOTERM_BP_FAT	GO:0008283~cell proliferation	25	21.5517	0.000100225	PSMB10, TESC, TNF, LOC100912228, CD248, CSF1, MMP9, CRLF1, CX3CL1, STAT1, CTNNA1, LGALS9, CD74, STAT3, CXCL10, IFIT3, STAT4, ANGPTL8, NPY, LOC103694380, GRN, IRF1, WFDC1, IRF2, TNFAIP3	102	1829	17375	2.32836	0.250134	0.00330328	0.179444
GOTERM_BP_FAT	GO:0002716~negative regulation of natural killer cell mediated immunity	4	3.44828	0.000101051	RT1-A1, TAP2, TAP1, LGALS9	102	16	17375	42.5858	0.251911	0.00329268	0.180922
GOTERM_BP_FAT	GO:0002483~antigen processing and presentation of endogenous peptide antigen	4	3.44828	0.000101051	RT1-A2, LOC103689996, TAP2, TAP1	102	16	17375	42.5858	0.251911	0.00329268	0.180922
GOTERM_BP_FAT	GO:0050921~positive regulation of chemotaxis	7	6.03448	0.000101659	CSF1, CXCL9, LBP, CX3CL1, LGALS9, CD74, CXCL10	102	128	17375	9.31564	0.253217	0.00327531	0.18201
GOTERM_BP_FAT	GO:0002822~regulation of adaptive immune response based on somatic recombination of immune receptors built from immunoglobulin superfamily domains	7	6.03448	0.000141901	RT1-A2, RT1-A1, TNF, TAP2, RSAD2, TNFAIP3, LGALS9	102	136	17375	8.76766	0.334735	0.00451831	0.253972
GOTERM_BP_FAT	GO:0050920~regulation of chemotaxis	8	6.89655	0.000142235	CSF1, CXCL9, LBP, CX3CL1, LGALS9, CD74, MTUS1, CXCL10	102	195	17375	6.98844	0.335371	0.00447924	0.254568
GOTERM_BP_FAT	GO:0019883~antigen processing and presentation of endogenous antigen	4	3.44828	0.000146007	RT1-A2, LOC103689996, TAP2, TAP1	102	18	17375	37.854	0.342534	0.00454791	0.261311
GOTERM_BP_FAT	GO:0002697~regulation of immune effector process	11	9.48276	0.000147461	RT1-A2, RT1-A1, TNF, TAP2, TAP1, RSAD2, ACKR3, LBP, LGALS9, DHX58, CD74	102	414	17375	4.52603	0.345275	0.00454383	0.26391
GOTERM_BP_FAT	GO:0002706~regulation of lymphocyte mediated immunity	7	6.03448	0.000166274	RT1-A2, RT1-A1, TNF, TAP2, TAP1, RSAD2, LGALS9	102	140	17375	8.51716	0.379716	0.00506773	0.297532
GOTERM_BP_FAT	GO:0001911~negative regulation of leukocyte mediated cytotoxicity	4	3.44828	0.000172652	RT1-A1, TAP2, TAP1, LGALS9	102	19	17375	35.8617	0.390977	0.00520639	0.308929
GOTERM_BP_FAT	GO:0002526~acute inflammatory response	7	6.03448	0.000172855	TNF, NPY, ASS1, LOC103694380, LOC100912228, LBP, STAT3	102	141	17375	8.45675	0.391333	0.00515836	0.309292
GOTERM_BP_FAT	GO:0002819~regulation of adaptive immune response	7	6.03448	0.000201272	RT1-A2, RT1-A1, TNF, TAP2, RSAD2, TNFAIP3, LGALS9	102	145	17375	8.22346	0.439043	0.00594218	0.360052
GOTERM_BP_FAT	GO:0034138~toll-like receptor 3 signaling pathway	4	3.44828	0.000202264	TNF, LOC103694380, TNFAIP3, LGALS9	102	20	17375	34.0686	0.440639	0.00591064	0.361823
GOTERM_BP_FAT	GO:0034612~response to tumor necrosis factor	8	6.89655	0.000217926	STAT4, TNF, ASS1, CXCL16, MMP9, IRF1, CX3CL1, STAT1	102	209	17375	6.52031	0.465248	0.0063028	0.389789
GOTERM_BP_FAT	GO:0071396~cellular response to lipid	13	11.2069	0.000230271	TESC, TNF, ASS1, MMP9, AXL, FGF23, STAT1, CMPK2, CXCL10, CXCL16, IRF1, LBP, TNFAIP3	102	614	17375	3.60661	0.48388	0.00659233	0.411827
GOTERM_BP_FAT	GO:0051241~negative regulation of multicellular organismal process	18	15.5172	0.000242605	TNF, AXL, FGF23, INHA, CX3CL1, STAT1, CTNNA1, LGALS9, CD74, STAT3, CXCL10, RT1-A2, STAT4, LOC103694380, IRF1, LBP, TNFAIP3, DHX58	102	1123	17375	2.73034	0.501846	0.00687572	0.43384
GOTERM_BP_FAT	GO:0008284~positive regulation of cell proliferation	16	13.7931	0.00024964	TNF, LOC100912228, CD248, CSF1, MMP9, CRLF1, CX3CL1, STAT1, LGALS9, CD74, STAT3, CXCL10, STAT4, NPY, GRN, TNFAIP3	102	914	17375	2.98194	0.511812	0.0070053	0.446393
GOTERM_BP_FAT	GO:0031342~negative regulation of cell killing	4	3.44828	0.000270936	RT1-A1, TAP2, TAP1, LGALS9	102	22	17375	30.9715	0.540784	0.0075272	0.484387
GOTERM_BP_FAT	GO:0009966~regulation of signal transduction	29	25	0.000288306	TNF, LOC100912228, MMP9, CSF1, CRLF1, CXCL9, RSAD2, STARD10, CX3CL1, RNF213, CD74, CXCL10, NLRC5, STAT4, LOC103694380, LBP, DHX58, AXL, FGF23, ACKR3, INHA, CTNNA1, STAT1, LGALS9, STAT3, DHRS3, NPY, IRF1, TNFAIP3	102	2469	17375	2.00079	0.563136	0.0079312	0.515365
GOTERM_BP_FAT	GO:0008285~negative regulation of cell proliferation	13	11.2069	0.000365362	TESC, TNF, MMP9, STAT1, CTNNA1, STAT3, LGALS9, IFIT3, STAT4, LOC103694380, IRF1, WFDC1, TNFAIP3	102	646	17375	3.42796	0.649891	0.00994555	0.652683
GOTERM_BP_FAT	GO:0002577~regulation of antigen processing and presentation	4	3.44828	0.000399555	TAP2, TAP1, TAPBPL, CD74	102	25	17375	27.2549	0.682651	0.0107694	0.71356
GOTERM_BP_FAT	GO:0051048~negative regulation of secretion	8	6.89655	0.000399738	TNF, PNKD, RSAD2, FGF23, INHA, CX3CL1, LGALS9, CD74	102	231	17375	5.89933	0.682817	0.0106742	0.713884
GOTERM_BP_FAT	GO:0002698~negative regulation of immune effector process	6	5.17241	0.000453725	RT1-A1, TNF, TAP2, TAP1, LGALS9, DHX58	102	110	17375	9.29144	0.728392	0.0119959	0.80993
GOTERM_BP_FAT	GO:0002250~adaptive immune response	9	7.75862	0.000460265	RT1-A2, RT1-A1, TNF, TAP2, TAP1, RSAD2, TNFAIP3, LGALS9, CD74	102	311	17375	4.92954	0.733448	0.0120569	0.821558
GOTERM_BP_FAT	GO:0008219~cell death	24	20.6897	0.000481063	TNF, LOC100912228, CD248, MMP9, CRLF1, AXL, OSGIN1, ACKR3, INHA, CX3CL1, CTNNA1, STAT1, CCNG1, LGALS9, CD74, STAT3, IFIT3, IFIT2, ANKRD13C, NPY, LOC103694380, IRF1, MLKL, TNFAIP3	102	1903	17375	2.14831	0.74891	0.0124845	0.858531
GOTERM_BP_FAT	GO:1902531~regulation of intracellular signal transduction	21	18.1034	0.000514993	TNF, LOC100912228, CSF1, MMP9, CRLF1, AXL, CXCL9, FGF23, ACKR3, INHA, CX3CL1, STAT1, LGALS9, CD74, CXCL10, STAT4, NPY, LOC103694380, IRF1, TNFAIP3, DHX58	102	1546	17375	2.31385	0.772235	0.0132399	0.918821
GOTERM_BP_FAT	GO:0002449~lymphocyte mediated immunity	8	6.89655	0.00051502	RT1-A2, RT1-A1, TNF, TAP2, TAP1, RSAD2, LGALS9, CD74	102	241	17375	5.65454	0.772253	0.0131231	0.918869
GOTERM_BP_FAT	GO:0001775~cell activation	15	12.931	0.000526544	PSMB10, BATF2, TNF, LOC100912228, AXL, RSAD2, CX3CL1, LGALS9, CD74, CXCL10, LOC103694380, NPY, IRF1, LBP, TNFAIP3	102	875	17375	2.92017	0.779671	0.0132969	0.939338
GOTERM_BP_FAT	GO:0042981~regulation of apoptotic process	20	17.2414	0.000586084	TNF, CD248, MMP9, CRLF1, AXL, OSGIN1, ACKR3, INHA, CX3CL1, STAT1, CCNG1, CTNNA1, LGALS9, CD74, STAT3, IFIT3, IFIT2, ANKRD13C, LOC103694380, TNFAIP3	102	1443	17375	2.36096	0.814319	0.014661	1.04503
GOTERM_BP_FAT	GO:0002460~adaptive immune response based on somatic recombination of immune receptors built from immunoglobulin superfamily domains	8	6.89655	0.000625144	RT1-A2, RT1-A1, TNF, TAP2, RSAD2, TNFAIP3, LGALS9, CD74	102	249	17375	5.47287	0.834035	0.0154959	1.11431
GOTERM_BP_FAT	GO:0043067~regulation of programmed cell death	20	17.2414	0.000676251	TNF, CD248, MMP9, CRLF1, AXL, OSGIN1, ACKR3, INHA, CX3CL1, STAT1, CCNG1, CTNNA1, LGALS9, CD74, STAT3, IFIT3, IFIT2, ANKRD13C, LOC103694380, TNFAIP3	102	1460	17375	2.33347	0.856705	0.0166092	1.20489
GOTERM_BP_FAT	GO:0002757~immune response-activating signal transduction	8	6.89655	0.000686817	TNF, LOC103694380, IRF1, RSAD2, LBP, TNFAIP3, LGALS9, DHX58	102	253	17375	5.38634	0.860991	0.0167237	1.2236
GOTERM_BP_FAT	GO:0001961~positive regulation of cytokine-mediated signaling pathway	4	3.44828	0.000690592	NLRC5, CSF1, AXL, CD74	102	30	17375	22.7124	0.862491	0.0166735	1.23029
GOTERM_BP_FAT	GO:0001910~regulation of leukocyte mediated cytotoxicity	5	4.31034	0.000695975	RT1-A2, RT1-A1, TAP2, TAP1, LGALS9	102	69	17375	12.3437	0.864602	0.0166624	1.23982
GOTERM_BP_FAT	GO:1903708~positive regulation of hemopoiesis	7	6.03448	0.000737305	TESC, TNF, ISG15, CSF1, AXL, LGALS9, CD74	102	185	17375	6.44542	0.879767	0.0174978	1.31299
GOTERM_BP_FAT	GO:0051051~negative regulation of transport	11	9.48276	0.000742779	TNF, GNAO1, LOC103694380, MMP9, PNKD, RSAD2, FGF23, INHA, CX3CL1, LGALS9, CD74	102	508	17375	3.68853	0.881644	0.0174822	1.32268
GOTERM_BP_FAT	GO:0071356~cellular response to tumor necrosis factor	7	6.03448	0.000758347	STAT4, TNF, ASS1, MMP9, IRF1, CX3CL1, STAT1	102	186	17375	6.41076	0.886823	0.0177005	1.35022
GOTERM_BP_FAT	GO:0060760~positive regulation of response to cytokine stimulus	4	3.44828	0.00076137	NLRC5, CSF1, AXL, CD74	102	31	17375	21.9798	0.887802	0.0176272	1.35557
GOTERM_BP_FAT	GO:0045069~regulation of viral genome replication	5	4.31034	0.000775317	OASL, TNF, ISG15, OAS1B, RSAD2	102	71	17375	11.996	0.892211	0.0178039	1.38024
GOTERM_BP_FAT	GO:0002703~regulation of leukocyte mediated immunity	7	6.03448	0.000779851	RT1-A2, RT1-A1, TNF, TAP2, TAP1, RSAD2, LGALS9	102	187	17375	6.37648	0.893606	0.0177652	1.38826
GOTERM_BP_FAT	GO:0070374~positive regulation of ERK1 and ERK2 cascade	7	6.03448	0.000801824	NPY, LOC100912228, FGF23, ACKR3, CX3CL1, LGALS9, CD74	102	188	17375	6.34256	0.900118	0.0181177	1.42711
GOTERM_BP_FAT	GO:1902533~positive regulation of intracellular signal transduction	15	12.931	0.000833932	TNF, LOC100912228, CSF1, CRLF1, AXL, CXCL9, FGF23, ACKR3, CX3CL1, LGALS9, CD74, CXCL10, NPY, LOC103694380, DHX58	102	917	17375	2.78642	0.908923	0.0186897	1.48385
GOTERM_BP_FAT	GO:0002484~antigen processing and presentation of endogenous peptide antigen via MHC class I via ER pathway	3	2.58621	0.000915688	RT1-A2, TAP2, TAP1	102	8	17375	63.8787	0.927998	0.0203453	1.6282
GOTERM_BP_FAT	GO:0032621~interleukin-18 production	3	2.58621	0.000915688	GBP5, TNF, LOC103694380	102	8	17375	63.8787	0.927998	0.0203453	1.6282
GOTERM_BP_FAT	GO:0002485~antigen processing and presentation of endogenous peptide antigen via MHC class I via ER pathway, TAP-dependent	3	2.58621	0.000915688	RT1-A2, TAP2, TAP1	102	8	17375	63.8787	0.927998	0.0203453	1.6282
GOTERM_BP_FAT	GO:0010648~negative regulation of cell communication	17	14.6552	0.000942106	TNF, MMP9, PNKD, FGF23, ACKR3, INHA, CX3CL1, STAT1, CTNNA1, RNF213, CD74, NLRC5, STAT4, DHRS3, IRF1, TNFAIP3, DHX58	102	1150	17375	2.51812	0.933264	0.0207659	1.6748
GOTERM_BP_FAT	GO:0002764~immune response-regulating signaling pathway	8	6.89655	0.000962375	TNF, LOC103694380, IRF1, RSAD2, LBP, TNFAIP3, LGALS9, DHX58	102	268	17375	5.08487	0.937041	0.0210467	1.71054
GOTERM_BP_FAT	GO:0023057~negative regulation of signaling	17	14.6552	0.000968467	TNF, MMP9, PNKD, FGF23, ACKR3, INHA, CX3CL1, STAT1, CTNNA1, RNF213, CD74, NLRC5, STAT4, DHRS3, IRF1, TNFAIP3, DHX58	102	1153	17375	2.51156	0.938134	0.0210186	1.72128
GOTERM_BP_FAT	GO:0010646~regulation of cell communication	30	25.8621	0.000987605	TNF, LOC100912228, MMP9, CSF1, PNKD, CRLF1, CXCL9, RSAD2, STARD10, CX3CL1, RNF213, CD74, CXCL10, NLRC5, STAT4, LOC103694380, LBP, DHX58, AXL, FGF23, ACKR3, INHA, CTNNA1, STAT1, LGALS9, STAT3, DHRS3, NPY, IRF1, TNFAIP3	102	2799	17375	1.82576	0.941446	0.0212691	1.75501
GOTERM_BP_FAT	GO:0012501~programmed cell death	22	18.9655	0.00105863	TNF, CD248, MMP9, CRLF1, AXL, OSGIN1, ACKR3, INHA, CX3CL1, STAT1, CCNG1, CTNNA1, LGALS9, CD74, STAT3, IFIT3, IFIT2, ANKRD13C, LOC103694380, IRF1, MLKL, TNFAIP3	102	1761	17375	2.12808	0.95226	0.0226125	1.88009
GOTERM_BP_FAT	GO:0019079~viral genome replication	5	4.31034	0.00110345	OASL, TNF, ISG15, OAS1B, RSAD2	102	78	17375	10.9194	0.958033	0.0233854	1.95896
GOTERM_BP_FAT	GO:0023051~regulation of signaling	30	25.8621	0.00112699	TNF, LOC100912228, MMP9, CSF1, PNKD, CRLF1, CXCL9, RSAD2, STARD10, CX3CL1, RNF213, CD74, CXCL10, NLRC5, STAT4, LOC103694380, LBP, DHX58, AXL, FGF23, ACKR3, INHA, CTNNA1, STAT1, LGALS9, STAT3, DHRS3, NPY, IRF1, TNFAIP3	102	2822	17375	1.81088	0.960779	0.0237037	2.00035
GOTERM_BP_FAT	GO:0045937~positive regulation of phosphate metabolic process	16	13.7931	0.00114242	TNF, LOC100912228, ADGRD1, CSF1, MMP9, CRLF1, CXCL9, FGF23, ACKR3, INHA, CX3CL1, LGALS9, CD74, STAT3, CXCL10, NPY	102	1058	17375	2.57608	0.962481	0.0238501	2.02748
GOTERM_BP_FAT	GO:0010562~positive regulation of phosphorus metabolic process	16	13.7931	0.00114242	TNF, LOC100912228, ADGRD1, CSF1, MMP9, CRLF1, CXCL9, FGF23, ACKR3, INHA, CX3CL1, LGALS9, CD74, STAT3, CXCL10, NPY	102	1058	17375	2.57608	0.962481	0.0238501	2.02748
GOTERM_BP_FAT	GO:0002589~regulation of antigen processing and presentation of peptide antigen via MHC class I	3	2.58621	0.00117285	TAP2, TAP1, TAPBPL	102	9	17375	56.781	0.965624	0.0243014	2.08094
GOTERM_BP_FAT	GO:1903531~negative regulation of secretion by cell	7	6.03448	0.00125394	TNF, PNKD, RSAD2, FGF23, INHA, CX3CL1, LGALS9	102	205	17375	5.81659	0.972774	0.0257749	2.22329
GOTERM_BP_FAT	GO:1903901~negative regulation of viral life cycle	5	4.31034	0.00127005	OASL, TNF, ISG15, OAS1B, RSAD2	102	81	17375	10.515	0.974007	0.0259166	2.25156
GOTERM_BP_FAT	GO:0031341~regulation of cell killing	5	4.31034	0.00132929	RT1-A2, RT1-A1, TAP2, TAP1, LGALS9	102	82	17375	10.3868	0.978078	0.0269186	2.35539
GOTERM_BP_FAT	GO:0048659~smooth muscle cell proliferation	6	5.17241	0.00143533	STAT4, TNF, MMP9, CX3CL1, TNFAIP3, STAT1	102	142	17375	7.1976	0.98384	0.0288331	2.54101
GOTERM_BP_FAT	GO:0001818~negative regulation of cytokine production	7	6.03448	0.00145301	TNF, AXL, LBP, CX3CL1, TNFAIP3, LGALS9, DHX58	102	211	17375	5.65119	0.984642	0.0289808	2.57194
GOTERM_BP_FAT	GO:0002711~positive regulation of T cell mediated immunity	4	3.44828	0.00149674	RT1-A2, RT1-A1, TAP2, RSAD2	102	39	17375	17.4711	0.986457	0.0296349	2.64836
GOTERM_BP_FAT	GO:2001234~negative regulation of apoptotic signaling pathway	7	6.03448	0.00152446	TNF, MMP9, ACKR3, CX3CL1, CTNNA1, TNFAIP3, CD74	102	213	17375	5.59813	0.987495	0.0299694	2.69678
GOTERM_BP_FAT	GO:0048660~regulation of smooth muscle cell proliferation	6	5.17241	0.00152686	STAT4, TNF, MMP9, CX3CL1, TNFAIP3, STAT1	102	144	17375	7.09763	0.98758	0.029812	2.70096
GOTERM_BP_FAT	GO:1903900~regulation of viral life cycle	6	5.17241	0.00162261	OASL, TNF, ISG15, OAS1B, RSAD2, LGALS9	102	146	17375	7.0004	0.990571	0.0314399	2.86804
GOTERM_BP_FAT	GO:1902107~positive regulation of leukocyte differentiation	6	5.17241	0.00172271	TESC, TNF, CSF1, AXL, LGALS9, CD74	102	148	17375	6.9058	0.99293	0.0331253	3.0424
GOTERM_BP_FAT	GO:0002707~negative regulation of lymphocyte mediated immunity	4	3.44828	0.00173123	RT1-A1, TAP2, TAP1, LGALS9	102	41	17375	16.6188	0.993101	0.0330653	3.05722
GOTERM_BP_FAT	GO:0002253~activation of immune response	8	6.89655	0.00187416	TNF, LOC103694380, IRF1, RSAD2, LBP, TNFAIP3, LGALS9, DHX58	102	301	17375	4.52739	0.995427	0.0355128	3.30565
GOTERM_BP_FAT	GO:0002824~positive regulation of adaptive immune response based on somatic recombination of immune receptors built from immunoglobulin superfamily domains	5	4.31034	0.00187444	RT1-A2, RT1-A1, TNF, TAP2, RSAD2	102	90	17375	9.46351	0.995431	0.0352853	3.30612
GOTERM_BP_FAT	GO:0051240~positive regulation of multicellular organismal process	20	17.2414	0.00192678	TESC, GBP5, TNF, CSF1, MMP9, AXL, RSAD2, CX3CL1, LGALS9, CD74, FOXS1, RT1-A1, ISG15, LOC103694380, GRN, IRF1, LBP, TNFAIP3, ICOSLG, DHX58	102	1595	17375	2.13596	0.99607	0.0360178	3.39695
GOTERM_BP_FAT	GO:0051247~positive regulation of protein metabolic process	19	16.3793	0.00198772	TNF, LOC100912228, CSF1, MMP9, CRLF1, FGF23, ACKR3, INHA, CX3CL1, STAT1, LGALS9, CD74, STAT3, ANGPTL8, NPY, IRF1, LBP, TNFAIP3, ICOSLG	102	1476	17375	2.19276	0.996702	0.0368969	3.50259
GOTERM_BP_FAT	GO:0002821~positive regulation of adaptive immune response	5	4.31034	0.00211365	RT1-A2, RT1-A1, TNF, TAP2, RSAD2	102	93	17375	9.15823	0.997705	0.0389394	3.72054
GOTERM_BP_FAT	GO:0048661~positive regulation of smooth muscle cell proliferation	5	4.31034	0.00219786	STAT4, TNF, MMP9, CX3CL1, STAT1	102	94	17375	9.06081	0.998199	0.0402033	3.86603
GOTERM_BP_FAT	GO:0071622~regulation of granulocyte chemotaxis	4	3.44828	0.00226613	CSF1, LBP, CX3CL1, CD74	102	45	17375	15.1416	0.99852	0.0411656	3.98383
GOTERM_BP_FAT	GO:0048247~lymphocyte chemotaxis	4	3.44828	0.00226613	CXCL16, CX3CL1, LGALS9, CXCL10	102	45	17375	15.1416	0.99852	0.0411656	3.98383
GOTERM_BP_FAT	GO:0034121~regulation of toll-like receptor signaling pathway	4	3.44828	0.00226613	IRF1, RSAD2, LBP, TNFAIP3	102	45	17375	15.1416	0.99852	0.0411656	3.98383
GOTERM_BP_FAT	GO:0002708~positive regulation of lymphocyte mediated immunity	5	4.31034	0.00228436	RT1-A2, RT1-A1, TNF, TAP2, RSAD2	102	95	17375	8.96543	0.998596	0.0412296	4.01525
GOTERM_BP_FAT	GO:0051701~interaction with host	5	4.31034	0.00237317	MMP9, TAP2, TAP1, AXL, LGALS9	102	96	17375	8.87204	0.998912	0.042533	4.16825
GOTERM_BP_FAT	GO:0031663~lipopolysaccharide-mediated signaling pathway	4	3.44828	0.00241409	TNF, LBP, TNFAIP3, STAT1	102	46	17375	14.8124	0.999033	0.0429833	4.23865
GOTERM_BP_FAT	GO:0002443~leukocyte mediated immunity	8	6.89655	0.0024634	RT1-A2, RT1-A1, TNF, TAP2, TAP1, RSAD2, LGALS9, CD74	102	316	17375	4.31248	0.999161	0.0435733	4.32344
GOTERM_BP_FAT	GO:0001909~leukocyte mediated cytotoxicity	5	4.31034	0.00246434	RT1-A2, RT1-A1, TAP2, TAP1, LGALS9	102	97	17375	8.78057	0.999164	0.043323	4.32505
GOTERM_BP_FAT	GO:0035457~cellular response to interferon-alpha	3	2.58621	0.00250292	IFIT3, IFIT2, AXL	102	13	17375	39.31	0.999251	0.0437199	4.39135
GOTERM_BP_FAT	GO:0002583~regulation of antigen processing and presentation of peptide antigen	3	2.58621	0.00250292	TAP2, TAP1, TAPBPL	102	13	17375	39.31	0.999251	0.0437199	4.39135
GOTERM_BP_FAT	GO:0002520~immune system development	14	12.069	0.00251524	RT1-A1, TESC, TNF, BATF2, ISG15, CSF1, CD248, IRF1, AXL, RSAD2, TNFAIP3, LGALS9, CD74, PSMB9	102	918	17375	2.59783	0.999278	0.0436653	4.41249
GOTERM_BP_FAT	GO:0042269~regulation of natural killer cell mediated cytotoxicity	4	3.44828	0.00256789	RT1-A1, TAP2, TAP1, LGALS9	102	47	17375	14.4973	0.999379	0.0442925	4.50286
GOTERM_BP_FAT	GO:1904407~positive regulation of nitric oxide metabolic process	4	3.44828	0.00256789	TNF, NPY, ASS1, LOC100912228	102	47	17375	14.4973	0.999379	0.0442925	4.50286
GOTERM_BP_FAT	GO:0007249~I-kappaB kinase/NF-kappaB signaling	7	6.03448	0.00271802	STAT4, TNF, LOC103694380, IRF1, TNFAIP3, STAT1, LGALS9	102	239	17375	4.98913	0.999597	0.0465452	4.7601
GOTERM_BP_FAT	GO:0002715~regulation of natural killer cell mediated immunity	4	3.44828	0.00272761	RT1-A1, TAP2, TAP1, LGALS9	102	48	17375	14.1953	0.999608	0.0464295	4.77653
GOTERM_BP_FAT	GO:0006935~chemotaxis	10	8.62069	0.00280906	CXCL16, CSF1, CXCL9, ACKR3, LBP, CX3CL1, LGALS9, CD74, MTUS1, CXCL10	102	508	17375	3.35321	0.99969	0.0475032	4.91578
GOTERM_BP_FAT	GO:0042330~taxis	10	8.62069	0.00288343	CXCL16, CSF1, CXCL9, ACKR3, LBP, CX3CL1, LGALS9, CD74, MTUS1, CXCL10	102	510	17375	3.34006	0.99975	0.0484468	5.04277
GOTERM_BP_FAT	GO:0032720~negative regulation of tumor necrosis factor production	4	3.44828	0.00289334	AXL, LBP, TNFAIP3, LGALS9	102	49	17375	13.9056	0.999757	0.0483273	5.05969
GOTERM_BP_FAT	GO:0002274~myeloid leukocyte activation	6	5.17241	0.00298881	BATF2, NPY, LOC100912228, LBP, CX3CL1, LGALS9	102	168	17375	6.08368	0.999815	0.049596	5.22244
GOTERM_BP_FAT	GO:1903556~negative regulation of tumor necrosis factor superfamily cytokine production	4	3.44828	0.00306515	AXL, LBP, TNFAIP3, LGALS9	102	50	17375	13.6275	0.999852	0.0505406	5.3524
GOTERM_BP_FAT	GO:0006915~apoptotic process	20	17.2414	0.00313293	TNF, CD248, MMP9, CRLF1, AXL, OSGIN1, ACKR3, CX3CL1, STAT1, CCNG1, CTNNA1, LGALS9, CD74, STAT3, IFIT3, IFIT2, ANKRD13C, LOC103694380, IRF1, TNFAIP3	102	1665	17375	2.04616	0.999878	0.0513366	5.46764
GOTERM_BP_FAT	GO:0006953~acute-phase response	4	3.44828	0.0032431	TNF, ASS1, LBP, STAT3	102	51	17375	13.3602	0.999911	0.0527955	5.65468
GOTERM_BP_FAT	GO:0042742~defense response to bacterium	7	6.03448	0.00339315	LYZ2, TNF, NPY, ISG15, RAB34, LBP, LGALS9	102	250	17375	4.76961	0.999942	0.0548636	5.90886
GOTERM_BP_FAT	GO:0002704~negative regulation of leukocyte mediated immunity	4	3.44828	0.00342727	RT1-A1, TAP2, TAP1, LGALS9	102	52	17375	13.1033	0.999948	0.0550911	5.96656
GOTERM_BP_FAT	GO:0030155~regulation of cell adhesion	11	9.48276	0.00371238	TESC, TNF, RND1, NPY, ASS1, LOC100912228, CSF1, IRF1, CX3CL1, LGALS9, CD74	102	632	17375	2.96483	0.999977	0.0592133	6.44746
GOTERM_BP_FAT	GO:0032722~positive regulation of chemokine production	4	3.44828	0.00381452	TNF, LBP, LGALS9, CD74	102	54	17375	12.618	0.999983	0.0604601	6.61917
GOTERM_BP_FAT	GO:0042493~response to drug	11	9.48276	0.00383835	STAT4, TNF, GNAO1, ASS1, LOC103694380, MMP9, ATP1A3, WFDC1, STAT1, STAT3, PSMB9	102	635	17375	2.95083	0.999984	0.0604938	6.6592
GOTERM_BP_FAT	GO:0007568~aging	9	7.75862	0.00395402	GNAO1, NPY, ASS1, LOC100912228, MMP9, CX3CL1, CTNNA1, STAT3, PRELP	102	437	17375	3.50821	0.999989	0.0619237	6.85323
GOTERM_BP_FAT	GO:0009712~catechol-containing compound metabolic process	4	3.44828	0.00401773	NPY, LY6E, LOC100912228, PNKD	102	55	17375	12.3886	0.99999	0.0625511	6.95992
GOTERM_BP_FAT	GO:0006584~catecholamine metabolic process	4	3.44828	0.00401773	NPY, LY6E, LOC100912228, PNKD	102	55	17375	12.3886	0.99999	0.0625511	6.95992
GOTERM_BP_FAT	GO:0070371~ERK1 and ERK2 cascade	7	6.03448	0.00403271	NPY, LOC100912228, FGF23, ACKR3, CX3CL1, LGALS9, CD74	102	259	17375	4.60387	0.999991	0.0624398	6.98501
GOTERM_BP_FAT	GO:0042592~homeostatic process	20	17.2414	0.00407161	TXNL1, LYZ2, TNF, CSF1, AXL, CXCL9, ATP1A3, FGF23, STAT1, LGALS9, CD74, STAT3, CXCL10, STAT4, ANGPTL8, ISG15, TAP2, RAB34, TAP1, TNFAIP3	102	1705	17375	1.99816	0.999992	0.0626867	7.05007
GOTERM_BP_FAT	GO:0045321~leukocyte activation	12	10.3448	0.0041858	PSMB10, BATF2, NPY, LOC100912228, IRF1, AXL, RSAD2, LBP, CX3CL1, TNFAIP3, LGALS9, CD74	102	750	17375	2.72549	0.999994	0.0640484	7.24087
GOTERM_BP_FAT	GO:1902105~regulation of leukocyte differentiation	7	6.03448	0.00434399	TESC, TNF, CSF1, IRF1, AXL, LGALS9, CD74	102	263	17375	4.53385	0.999996	0.0660412	7.50455
GOTERM_BP_FAT	GO:0030335~positive regulation of cell migration	9	7.75862	0.00434842	CXCL16, MMP9, CSF1, CXCL9, LBP, CX3CL1, LGALS9, CD74, CXCL10	102	444	17375	3.4529	0.999996	0.0657593	7.51193
GOTERM_BP_FAT	GO:0002705~positive regulation of leukocyte mediated immunity	5	4.31034	0.0044033	RT1-A2, RT1-A1, TNF, TAP2, RSAD2	102	114	17375	7.47119	0.999997	0.0662151	7.60324
GOTERM_BP_FAT	GO:0000302~response to reactive oxygen species	7	6.03448	0.00450613	STAT4, TNF, GNAO1, AXL, TNFAIP3, STAT1, SOD3	102	265	17375	4.49963	0.999998	0.0673597	7.77409
GOTERM_BP_FAT	GO:0050729~positive regulation of inflammatory response	5	4.31034	0.00454194	GBP5, TNF, LOC103694380, LBP, CX3CL1	102	115	17375	7.40622	0.999998	0.0675272	7.83352
GOTERM_BP_FAT	GO:0007155~cell adhesion	18	15.5172	0.00455685	PSMB10, TESC, TNF, LOC100912228, ASS1, CSF1, AXL, RSAD2, ACKR3, CX3CL1, STAT1, CTNNA1, LGALS9, CD74, STAT4, RND1, NPY, IRF1	102	1468	17375	2.08868	0.999998	0.0673938	7.85826
GOTERM_BP_FAT	GO:0006949~syncytium formation	4	3.44828	0.00466646	CXCL9, CCNG1, STAT1, CXCL10	102	58	17375	11.7478	0.999999	0.0686092	8.03989
GOTERM_BP_FAT	GO:0060548~negative regulation of cell death	14	12.069	0.00470005	TNF, LOC100912228, MMP9, CRLF1, AXL, ACKR3, CX3CL1, CCNG1, CTNNA1, CD74, STAT3, IFIT3, NPY, TNFAIP3	102	988	17375	2.41377	0.999999	0.068736	8.0955
GOTERM_BP_FAT	GO:2000026~regulation of multicellular organismal development	21	18.1034	0.00470234	TESC, TNF, CSF1, MMP9, AXL, FGF23, CX3CL1, STAT1, CTNNA1, LGALS9, CD74, STAT3, CXCL10, RT1-A2, RT1-A1, STAT4, ISG15, LOC103694380, GRN, IRF1, TNFAIP3	102	1858	17375	1.9253	0.999999	0.0684209	8.09927
GOTERM_BP_FAT	GO:0002579~positive regulation of antigen processing and presentation	3	2.58621	0.00481755	TAP2, TAP1, CD74	102	18	17375	28.3905	0.999999	0.0696893	8.28972
GOTERM_BP_FAT	GO:0070372~regulation of ERK1 and ERK2 cascade	7	6.03448	0.00484377	NPY, LOC100912228, FGF23, ACKR3, CX3CL1, LGALS9, CD74	102	269	17375	4.43272	0.999999	0.0697058	8.33301
GOTERM_BP_FAT	GO:0022610~biological adhesion	18	15.5172	0.00487764	PSMB10, TESC, TNF, LOC100912228, ASS1, CSF1, AXL, RSAD2, ACKR3, CX3CL1, STAT1, CTNNA1, LGALS9, CD74, STAT4, RND1, NPY, IRF1	102	1478	17375	2.07454	0.999999	0.0698281	8.3889
GOTERM_BP_FAT	GO:0002709~regulation of T cell mediated immunity	4	3.44828	0.00489593	RT1-A2, RT1-A1, TAP2, RSAD2	102	59	17375	11.5487	0.999999	0.0697345	8.41906
GOTERM_BP_FAT	GO:0050728~negative regulation of inflammatory response	5	4.31034	0.00497544	NPY, LOC100912228, WFDC1, TNFAIP3, LGALS9	102	118	17375	7.21793	0.999999	0.0704804	8.5501
GOTERM_BP_FAT	GO:0001906~cell killing	5	4.31034	0.00497544	RT1-A2, RT1-A1, TAP2, TAP1, LGALS9	102	118	17375	7.21793	0.999999	0.0704804	8.5501
GOTERM_BP_FAT	GO:0042267~natural killer cell mediated cytotoxicity	4	3.44828	0.0051321	RT1-A1, TAP2, TAP1, LGALS9	102	60	17375	11.3562	1	0.0722676	8.80776
GOTERM_BP_FAT	GO:1903706~regulation of hemopoiesis	8	6.89655	0.00518554	TESC, TNF, ISG15, CSF1, IRF1, AXL, LGALS9, CD74	102	362	17375	3.76449	1	0.0726389	8.8955
GOTERM_BP_FAT	GO:2000147~positive regulation of cell motility	9	7.75862	0.00522785	CXCL16, MMP9, CSF1, CXCL9, LBP, CX3CL1, LGALS9, CD74, CXCL10	102	458	17375	3.34735	1	0.0728567	8.96491
GOTERM_BP_FAT	GO:2000145~regulation of cell motility	12	10.3448	0.00565048	CXCL16, MMP9, CSF1, CXCL9, LBP, CX3CL1, CTNNA1, LGALS9, STAT3, CD74, MTUS1, CXCL10	102	781	17375	2.61731	1	0.0781484	9.65548
GOTERM_BP_FAT	GO:0033002~muscle cell proliferation	6	5.17241	0.00573873	STAT4, TNF, MMP9, CX3CL1, TNFAIP3, STAT1	102	196	17375	5.21459	1	0.078944	9.79905
GOTERM_BP_FAT	GO:0042108~positive regulation of cytokine biosynthetic process	4	3.44828	0.00588141	TNF, IRF1, LBP, ICOSLG	102	63	17375	10.8154	1	0.0804471	10.0307
GOTERM_BP_FAT	GO:0051272~positive regulation of cellular component movement	9	7.75862	0.00600982	CXCL16, MMP9, CSF1, CXCL9, LBP, CX3CL1, LGALS9, CD74, CXCL10	102	469	17375	3.26884	1	0.0817469	10.2387
GOTERM_BP_FAT	GO:0002228~natural killer cell mediated immunity	4	3.44828	0.00614494	RT1-A1, TAP2, TAP1, LGALS9	102	64	17375	10.6464	1	0.0831193	10.4571
GOTERM_BP_FAT	GO:0019220~regulation of phosphate metabolic process	19	16.3793	0.0062134	TNF, LOC100912228, ADGRD1, CSF1, MMP9, CRLF1, CXCL9, FGF23, ACKR3, INHA, CX3CL1, LGALS9, CD74, STAT3, CXCL10, NLRC5, NPY, IRF1, TNFAIP3	102	1643	17375	1.96988	1	0.0836159	10.5676
GOTERM_BP_FAT	GO:0040017~positive regulation of locomotion	9	7.75862	0.00623783	CXCL16, MMP9, CSF1, CXCL9, LBP, CX3CL1, LGALS9, CD74, CXCL10	102	472	17375	3.24807	1	0.0835416	10.607
GOTERM_BP_FAT	GO:0051174~regulation of phosphorus metabolic process	19	16.3793	0.00625209	TNF, LOC100912228, ADGRD1, CSF1, MMP9, CRLF1, CXCL9, FGF23, ACKR3, INHA, CX3CL1, LGALS9, CD74, STAT3, CXCL10, NLRC5, NPY, IRF1, TNFAIP3	102	1644	17375	1.96869	1	0.0833378	10.63
GOTERM_BP_FAT	GO:0009968~negative regulation of signal transduction	14	12.069	0.00641487	TNF, MMP9, ACKR3, CX3CL1, STAT1, CTNNA1, RNF213, CD74, NLRC5, STAT4, DHRS3, IRF1, TNFAIP3, DHX58	102	1026	17375	2.32437	1	0.0850262	10.8919
GOTERM_BP_FAT	GO:0042053~regulation of dopamine metabolic process	3	2.58621	0.00653781	NPY, LOC100912228, PNKD	102	21	17375	24.3347	1	0.0861922	11.0893
GOTERM_BP_FAT	GO:0030278~regulation of ossification	6	5.17241	0.00677389	DHRS3, TNF, ISG15, CSF1, RSAD2, FGF23	102	204	17375	5.01009	1	0.0887666	11.4671
GOTERM_BP_FAT	GO:0006979~response to oxidative stress	9	7.75862	0.00679547	TXNL1, STAT4, TNF, GNAO1, MMP9, AXL, TNFAIP3, STAT1, SOD3	102	479	17375	3.2006	1	0.0886346	11.5016
GOTERM_BP_FAT	GO:0007166~cell surface receptor signaling pathway	23	19.8276	0.00684159	TNF, ADGRD1, CSF1, MMP9, AXL, CXCL9, ATP1A3, FGF23, ACKR3, INHA, CX3CL1, CTNNA1, STAT1, RNF213, LGALS9, CD74, STAT3, CXCL10, NLRC5, STAT4, IRF1, LBP, TNFAIP3	102	2192	17375	1.78736	1	0.088809	11.5752
GOTERM_BP_FAT	GO:0009612~response to mechanical stimulus	7	6.03448	0.00704322	STAT4, TNF, LOC103694380, MMP9, IRF1, STAT1, CXCL10	102	291	17375	4.0976	1	0.0909032	11.8963
GOTERM_BP_FAT	GO:0042069~regulation of catecholamine metabolic process	3	2.58621	0.00716449	NPY, LOC100912228, PNKD	102	22	17375	23.2286	1	0.0919879	12.089
GOTERM_BP_FAT	GO:0001916~positive regulation of T cell mediated cytotoxicity	3	2.58621	0.00716449	RT1-A2, RT1-A1, TAP2	102	22	17375	23.2286	1	0.0919879	12.089
GOTERM_BP_FAT	GO:0035455~response to interferon-alpha	3	2.58621	0.00716449	IFIT3, IFIT2, AXL	102	22	17375	23.2286	1	0.0919879	12.089
GOTERM_BP_FAT	GO:0010758~regulation of macrophage chemotaxis	3	2.58621	0.00716449	CSF1, CX3CL1, MTUS1	102	22	17375	23.2286	1	0.0919879	12.089
GOTERM_BP_FAT	GO:0072676~lymphocyte migration	4	3.44828	0.00726911	CXCL16, CX3CL1, LGALS9, CXCL10	102	68	17375	10.0202	1	0.0928582	12.2548
GOTERM_BP_FAT	GO:0070098~chemokine-mediated signaling pathway	4	3.44828	0.00726911	CXCL9, ACKR3, CX3CL1, CXCL10	102	68	17375	10.0202	1	0.0928582	12.2548
GOTERM_BP_FAT	GO:2001233~regulation of apoptotic signaling pathway	8	6.89655	0.00739075	TNF, MMP9, ACKR3, CX3CL1, CTNNA1, TNFAIP3, LGALS9, CD74	102	387	17375	3.52131	1	0.0939262	12.4473
GOTERM_BP_FAT	GO:0051250~negative regulation of lymphocyte activation	5	4.31034	0.00756175	IRF1, AXL, TNFAIP3, LGALS9, CD74	102	133	17375	6.40388	1	0.0955789	12.7171
GOTERM_BP_FAT	GO:0090077~foam cell differentiation	3	2.58621	0.00781728	STAT4, CSF1, STAT1	102	23	17375	22.2187	1	0.0982265	13.119
GOTERM_BP_FAT	GO:0010742~macrophage derived foam cell differentiation	3	2.58621	0.00781728	STAT4, CSF1, STAT1	102	23	17375	22.2187	1	0.0982265	13.119
GOTERM_BP_FAT	GO:0040012~regulation of locomotion	12	10.3448	0.00797072	CXCL16, MMP9, CSF1, CXCL9, LBP, CX3CL1, CTNNA1, LGALS9, STAT3, CD74, MTUS1, CXCL10	102	819	17375	2.49587	1	0.0996287	13.3594
GOTERM_BP_FAT	GO:0016477~cell migration	15	12.931	0.00870975	TNF, CD248, CSF1, MMP9, AXL, CXCL9, CX3CL1, STAT1, LGALS9, CD74, STAT3, CXCL10, CXCL16, LBP, MTUS1	102	1188	17375	2.1508	1	0.10792	14.5087
GOTERM_BP_FAT	GO:0002521~leukocyte differentiation	9	7.75862	0.00889704	TESC, TNF, BATF2, CSF1, IRF1, AXL, RSAD2, LGALS9, CD74	102	502	17375	3.05396	1	0.109648	14.7977
GOTERM_BP_FAT	GO:0035556~intracellular signal transduction	24	20.6897	0.00897295	TNF, LOC100912228, CSF1, MMP9, CRLF1, AXL, CXCL9, FGF23, ACKR3, INHA, CX3CL1, STAT1, LGALS9, CD74, STAT3, CXCL10, STAT4, RND1, NPY, LOC103694380, RAB34, IRF1, TNFAIP3, DHX58	102	2383	17375	1.71558	1	0.110065	14.9146
GOTERM_BP_FAT	GO:0031325~positive regulation of cellular metabolic process	27	23.2759	0.00914566	TNF, LOC100912228, ASS1, ADGRD1, MMP9, CSF1, CRLF1, CXCL9, CX3CL1, CD74, CXCL10, NLRC5, STAT4, ANGPTL8, LBP, TESC, FGF23, ACKR3, INHA, STAT1, LGALS9, STAT3, NPY, IRF1, IRF2, TNFAIP3, ICOSLG	102	2811	17375	1.63617	1	0.111596	15.1799
GOTERM_BP_FAT	GO:0002507~tolerance induction	3	2.58621	0.00919986	RT1-A1, TNFAIP3, LGALS9	102	25	17375	20.4412	1	0.111749	15.263
GOTERM_BP_FAT	GO:0043269~regulation of ion transport	10	8.62069	0.00936729	FXYD2, TESC, TNF, GNAO1, LOC103694380, MMP9, CXCL9, FGF23, FXYD5, CXCL10	102	613	17375	2.77884	1	0.113196	15.5192
GOTERM_BP_FAT	GO:0032602~chemokine production	4	3.44828	0.00951258	TNF, LBP, LGALS9, CD74	102	75	17375	9.08497	1	0.114377	15.741
GOTERM_BP_FAT	GO:0032526~response to retinoic acid	5	4.31034	0.0097031	TESC, RPL36A, MMP9, IRF1, RPL36AL	102	143	17375	5.95605	1	0.116057	16.0309
GOTERM_BP_FAT	GO:0032642~regulation of chemokine production	4	3.44828	0.00986235	TNF, LBP, LGALS9, CD74	102	76	17375	8.96543	1	0.117369	16.2726
GOTERM_BP_FAT	GO:0043122~regulation of I-kappaB kinase/NF-kappaB signaling	6	5.17241	0.0099219	STAT4, TNF, LOC103694380, TNFAIP3, STAT1, LGALS9	102	224	17375	4.56276	1	0.117553	16.3628
GOTERM_BP_FAT	GO:0051270~regulation of cellular component movement	12	10.3448	0.00994685	CXCL16, MMP9, CSF1, CXCL9, LBP, CX3CL1, CTNNA1, LGALS9, STAT3, CD74, MTUS1, CXCL10	102	845	17375	2.41907	1	0.117351	16.4005
GOTERM_BP_FAT	GO:0052548~regulation of endopeptidase activity	8	6.89655	0.0101002	TNF, MMP9, WFDC1, STAT1, LGALS9, PSMB8, STAT3, PSMB9	102	411	17375	3.31568	1	0.118573	16.6323
GOTERM_BP_FAT	GO:0048870~cell motility	16	13.7931	0.0101549	TNF, CD248, CSF1, MMP9, AXL, CXCL9, CX3CL1, STAT1, CTNNA1, LGALS9, CD74, STAT3, CXCL10, CXCL16, LBP, MTUS1	102	1336	17375	2.04004	1	0.118696	16.7147
GOTERM_BP_FAT	GO:0051674~localization of cell	16	13.7931	0.0101549	TNF, CD248, CSF1, MMP9, AXL, CXCL9, CX3CL1, STAT1, CTNNA1, LGALS9, CD74, STAT3, CXCL10, CXCL16, LBP, MTUS1	102	1336	17375	2.04004	1	0.118696	16.7147
GOTERM_BP_FAT	GO:0070555~response to interleukin-1	5	4.31034	0.0104148	MMP9, IRF1, CX3CL1, LGALS9, PSMB9	102	146	17375	5.83367	1	0.121068	17.1058
GOTERM_BP_FAT	GO:0001959~regulation of cytokine-mediated signaling pathway	4	3.44828	0.0105842	NLRC5, CSF1, AXL, CD74	102	78	17375	8.73555	1	0.122429	17.3596
GOTERM_BP_FAT	GO:0034340~response to type I interferon	3	2.58621	0.0106831	NLRC5, ISG15, STAT1	102	27	17375	18.927	1	0.123013	17.5075
GOTERM_BP_FAT	GO:0002478~antigen processing and presentation of exogenous peptide antigen	3	2.58621	0.0106831	TAP2, TAP1, CD74	102	27	17375	18.927	1	0.123013	17.5075
GOTERM_BP_FAT	GO:0030334~regulation of cell migration	11	9.48276	0.0109507	CXCL16, MMP9, CSF1, CXCL9, LBP, CX3CL1, LGALS9, STAT3, CD74, MTUS1, CXCL10	102	741	17375	2.52871	1	0.125409	17.9064
GOTERM_BP_FAT	GO:0046903~secretion	14	12.069	0.0110175	GBP5, TNF, PNKD, AXL, RSAD2, FGF23, STARD10, CX3CL1, INHA, CD74, LGALS9, LY6E, RAB34, TNFAIP2	102	1098	17375	2.17195	1	0.125631	18.0058
GOTERM_BP_FAT	GO:0009893~positive regulation of metabolic process	28	24.1379	0.0111892	TNF, LOC100912228, ASS1, ADGRD1, MMP9, CSF1, CRLF1, CXCL9, CX3CL1, CD74, CXCL10, NLRC5, STAT4, ANGPTL8, LOC103694380, LBP, TESC, FGF23, ACKR3, INHA, STAT1, LGALS9, STAT3, NPY, IRF1, IRF2, TNFAIP3, ICOSLG	102	3001	17375	1.58934	1	0.126969	18.2605
GOTERM_BP_FAT	GO:0001914~regulation of T cell mediated cytotoxicity	3	2.58621	0.0114616	RT1-A2, RT1-A1, TAP2	102	28	17375	18.2511	1	0.12936	18.663
GOTERM_BP_FAT	GO:0046968~peptide antigen transport	2	1.72414	0.0115924	TAP2, TAP1	102	2	17375	170.343	1	0.130236	18.8557
GOTERM_BP_FAT	GO:0048572~short-day photoperiodism	2	1.72414	0.0115924	NPY, LOC100912228	102	2	17375	170.343	1	0.130236	18.8557
GOTERM_BP_FAT	GO:0046967~cytosol to ER transport	2	1.72414	0.0115924	TAP2, TAP1	102	2	17375	170.343	1	0.130236	18.8557
GOTERM_BP_FAT	GO:1904062~regulation of cation transmembrane transport	6	5.17241	0.0120243	FXYD2, TESC, MMP9, CXCL9, FXYD5, CXCL10	102	235	17375	4.34919	1	0.134253	19.4888
GOTERM_BP_FAT	GO:0002695~negative regulation of leukocyte activation	5	4.31034	0.0122048	IRF1, AXL, TNFAIP3, LGALS9, CD74	102	153	17375	5.56677	1	0.135614	19.7519
GOTERM_BP_FAT	GO:0060142~regulation of syncytium formation by plasma membrane fusion	3	2.58621	0.0122644	CXCL9, STAT1, CXCL10	102	29	17375	17.6217	1	0.135711	19.8386
GOTERM_BP_FAT	GO:0033238~regulation of cellular amine metabolic process	3	2.58621	0.0122644	NPY, LOC100912228, PNKD	102	29	17375	17.6217	1	0.135711	19.8386
GOTERM_BP_FAT	GO:0048534~hematopoietic or lymphoid organ development	12	10.3448	0.0122833	TESC, TNF, BATF2, ISG15, CSF1, CD248, IRF1, AXL, RSAD2, LGALS9, CD74, PSMB9	102	871	17375	2.34686	1	0.135389	19.8661
GOTERM_BP_FAT	GO:0097529~myeloid leukocyte migration	5	4.31034	0.0127502	CSF1, LBP, CX3CL1, CD74, CXCL10	102	155	17375	5.49494	1	0.139658	20.5422
GOTERM_BP_FAT	GO:1901214~regulation of neuron death	7	6.03448	0.0127682	TNF, NPY, LOC103694380, LOC100912228, CRLF1, AXL, STAT3	102	331	17375	3.60242	1	0.139314	20.5681
GOTERM_BP_FAT	GO:0060759~regulation of response to cytokine stimulus	4	3.44828	0.0129299	NLRC5, CSF1, AXL, CD74	102	84	17375	8.11158	1	0.140431	20.801
GOTERM_BP_FAT	GO:0043066~negative regulation of apoptotic process	12	10.3448	0.0130808	IFIT3, TNF, MMP9, CRLF1, AXL, ACKR3, CX3CL1, CTNNA1, TNFAIP3, CCNG1, STAT3, CD74	102	879	17375	2.3255	1	0.141427	21.0176
GOTERM_BP_FAT	GO:0070266~necroptotic process	3	2.58621	0.0130911	TNF, LOC103694380, MLKL	102	30	17375	17.0343	1	0.141004	21.0323
GOTERM_BP_FAT	GO:0010942~positive regulation of cell death	10	8.62069	0.0133655	IFIT2, TNF, LOC103694380, MMP9, CD248, IRF1, OSGIN1, CTNNA1, STAT1, LGALS9	102	650	17375	2.62066	1	0.143223	21.4248
GOTERM_BP_FAT	GO:0072593~reactive oxygen species metabolic process	6	5.17241	0.0135095	TNF, NPY, ASS1, LOC100912228, SOD3, STAT3	102	242	17375	4.22338	1	0.144127	21.6302
GOTERM_BP_FAT	GO:0032270~positive regulation of cellular protein metabolic process	16	13.7931	0.0135583	TNF, LOC100912228, CSF1, MMP9, CRLF1, FGF23, ACKR3, INHA, CX3CL1, STAT1, LGALS9, CD74, STAT3, ANGPTL8, NPY, TNFAIP3	102	1382	17375	1.97213	1	0.14408	21.6996
GOTERM_BP_FAT	GO:0052547~regulation of peptidase activity	8	6.89655	0.0136307	TNF, MMP9, WFDC1, STAT1, LGALS9, PSMB8, STAT3, PSMB9	102	436	17375	3.12556	1	0.144267	21.8025
GOTERM_BP_FAT	GO:0040011~locomotion	17	14.6552	0.0137003	TNF, CD248, CSF1, MMP9, AXL, CXCL9, ACKR3, CX3CL1, STAT1, CTNNA1, LGALS9, CD74, STAT3, CXCL10, CXCL16, LBP, MTUS1	102	1514	17375	1.9127	1	0.144425	21.9013
GOTERM_BP_FAT	GO:0007259~JAK-STAT cascade	5	4.31034	0.0144792	STAT4, CRLF1, IRF1, STAT1, STAT3	102	161	17375	5.29016	1	0.151485	22.9992
GOTERM_BP_FAT	GO:0043069~negative regulation of programmed cell death	12	10.3448	0.0145711	IFIT3, TNF, MMP9, CRLF1, AXL, ACKR3, CX3CL1, CTNNA1, TNFAIP3, CCNG1, STAT3, CD74	102	893	17375	2.28905	1	0.151828	23.1276
GOTERM_BP_FAT	GO:0001934~positive regulation of protein phosphorylation	12	10.3448	0.0146822	TNF, NPY, LOC100912228, MMP9, CSF1, CRLF1, FGF23, ACKR3, INHA, CX3CL1, LGALS9, CD74	102	894	17375	2.28649	1	0.152354	23.2829
GOTERM_BP_FAT	GO:0002861~regulation of inflammatory response to antigenic stimulus	3	2.58621	0.014815	TNF, NPY, LOC100912228	102	32	17375	15.9697	1	0.153082	23.468
GOTERM_BP_FAT	GO:0019884~antigen processing and presentation of exogenous antigen	3	2.58621	0.014815	TAP2, TAP1, CD74	102	32	17375	15.9697	1	0.153082	23.468
GOTERM_BP_FAT	GO:0097696~STAT cascade	5	4.31034	0.0157106	STAT4, CRLF1, IRF1, STAT1, STAT3	102	165	17375	5.16191	1	0.161042	24.7051
GOTERM_BP_FAT	GO:0002456~T cell mediated immunity	4	3.44828	0.0164846	RT1-A2, RT1-A1, TAP2, RSAD2	102	92	17375	7.40622	1	0.167739	25.7591
GOTERM_BP_FAT	GO:0050830~defense response to Gram-positive bacterium	4	3.44828	0.0164846	LYZ2, TNF, NPY, LBP	102	92	17375	7.40622	1	0.167739	25.7591
GOTERM_BP_FAT	GO:0060259~regulation of feeding behavior	3	2.58621	0.0166312	NPY, LOC100912228, STAT3	102	34	17375	15.0303	1	0.168518	25.957
GOTERM_BP_FAT	GO:0045639~positive regulation of myeloid cell differentiation	4	3.44828	0.0169637	TESC, TNF, ISG15, CSF1	102	93	17375	7.32659	1	0.171011	26.4044
GOTERM_BP_FAT	GO:0010035~response to inorganic substance	10	8.62069	0.0170024	STAT4, TNF, GNAO1, ASS1, MMP9, AXL, FGF23, TNFAIP3, STAT1, SOD3	102	677	17375	2.51615	1	0.170776	26.4563
GOTERM_BP_FAT	GO:0042325~regulation of phosphorylation	16	13.7931	0.0171947	TNF, LOC100912228, CSF1, MMP9, CRLF1, FGF23, ACKR3, CX3CL1, INHA, LGALS9, CD74, STAT3, NLRC5, NPY, IRF1, TNFAIP3	102	1422	17375	1.91666	1	0.171952	26.7137
GOTERM_BP_FAT	GO:0046725~negative regulation by virus of viral protein levels in host cell	2	1.72414	0.0173387	STAT4, STAT1	102	3	17375	113.562	1	0.172677	26.9058
GOTERM_BP_FAT	GO:0032903~regulation of nerve growth factor production	2	1.72414	0.0173387	NPY, LOC100912228	102	3	17375	113.562	1	0.172677	26.9058
GOTERM_BP_FAT	GO:0002037~negative regulation of L-glutamate transport	2	1.72414	0.0173387	TNF, LOC103694380	102	3	17375	113.562	1	0.172677	26.9058
GOTERM_BP_FAT	GO:0019060~intracellular transport of viral protein in host cell	2	1.72414	0.0173387	TAP2, TAP1	102	3	17375	113.562	1	0.172677	26.9058
GOTERM_BP_FAT	GO:1904000~positive regulation of eating behavior	2	1.72414	0.0173387	NPY, LOC100912228	102	3	17375	113.562	1	0.172677	26.9058
GOTERM_BP_FAT	GO:0001937~negative regulation of endothelial cell proliferation	3	2.58621	0.017573	STAT4, TNF, STAT1	102	35	17375	14.6008	1	0.174217	27.2176
GOTERM_BP_FAT	GO:0050866~negative regulation of cell activation	5	4.31034	0.0176782	IRF1, AXL, TNFAIP3, LGALS9, CD74	102	171	17375	4.98079	1	0.174575	27.3571
GOTERM_BP_FAT	GO:0042035~regulation of cytokine biosynthetic process	4	3.44828	0.017945	TNF, IRF1, LBP, ICOSLG	102	95	17375	7.17234	1	0.176385	27.7098
GOTERM_BP_FAT	GO:2001237~negative regulation of extrinsic apoptotic signaling pathway	4	3.44828	0.017945	TNF, CX3CL1, CTNNA1, TNFAIP3	102	95	17375	7.17234	1	0.176385	27.7098
GOTERM_BP_FAT	GO:1901698~response to nitrogen compound	14	12.069	0.0179957	GNAO1, TNF, ASS1, MMP9, CTNNA1, STAT1, CCNG1, STAT3, PSMB9, STAT4, LY6E, IRF1, TNFAIP3, MTUS1	102	1171	17375	2.03655	1	0.176245	27.7767
GOTERM_BP_FAT	GO:0014070~response to organic cyclic compound	15	12.931	0.0182798	GNAO1, TNF, ASS1, MMP9, FGF23, STAT1, CTNNA1, STAT3, CXCL10, PSMB9, IFIT3, STAT4, GRN, IRF1, WFDC1	102	1302	17375	1.96248	1	0.178187	28.1502
GOTERM_BP_FAT	GO:0070997~neuron death	7	6.03448	0.0183425	TNF, NPY, LOC103694380, LOC100912228, CRLF1, AXL, STAT3	102	359	17375	3.32145	1	0.178148	28.2323
GOTERM_BP_FAT	GO:0071621~granulocyte chemotaxis	4	3.44828	0.0184473	CSF1, LBP, CX3CL1, CD74	102	96	17375	7.09763	1	0.178481	28.3695
GOTERM_BP_FAT	GO:0098586~cellular response to virus	3	2.58621	0.0185371	LGALS9, DHX58, PSMB9	102	36	17375	14.1953	1	0.178681	28.4869
GOTERM_BP_FAT	GO:2001240~negative regulation of extrinsic apoptotic signaling pathway in absence of ligand	3	2.58621	0.0185371	TNF, CX3CL1, CTNNA1	102	36	17375	14.1953	1	0.178681	28.4869
GOTERM_BP_FAT	GO:1901099~negative regulation of signal transduction in absence of ligand	3	2.58621	0.0185371	TNF, CX3CL1, CTNNA1	102	36	17375	14.1953	1	0.178681	28.4869
GOTERM_BP_FAT	GO:2000379~positive regulation of reactive oxygen species metabolic process	4	3.44828	0.0189574	TNF, NPY, ASS1, LOC100912228	102	97	17375	7.02446	1	0.181772	29.0336
GOTERM_BP_FAT	GO:0042542~response to hydrogen peroxide	5	4.31034	0.0190717	STAT4, GNAO1, AXL, TNFAIP3, STAT1	102	175	17375	4.86695	1	0.182171	29.1817
GOTERM_BP_FAT	GO:0016310~phosphorylation	21	18.1034	0.0191249	TNF, LOC100912228, CSF1, MMP9, CRLF1, AXL, FGF23, ACKR3, INHA, CX3CL1, LGALS9, CD74, STAT3, CMPK2, NLRC5, STAT4, CHCHD10, NPY, IRF1, MLKL, TNFAIP3	102	2122	17375	1.68577	1	0.182037	29.2505
GOTERM_BP_FAT	GO:1902532~negative regulation of intracellular signal transduction	8	6.89655	0.019958	STAT4, MMP9, IRF1, ACKR3, TNFAIP3, STAT1, DHX58, CD74	102	471	17375	2.8933	1	0.188623	30.3195
GOTERM_BP_FAT	GO:0032940~secretion by cell	12	10.3448	0.019961	GBP5, TNF, LY6E, PNKD, RAB34, AXL, RSAD2, FGF23, INHA, CX3CL1, TNFAIP2, LGALS9	102	936	17375	2.18389	1	0.188038	30.3234
GOTERM_BP_FAT	GO:0042327~positive regulation of phosphorylation	12	10.3448	0.0201019	TNF, NPY, LOC100912228, MMP9, CSF1, CRLF1, FGF23, ACKR3, INHA, CX3CL1, LGALS9, CD74	102	937	17375	2.18156	1	0.188633	30.5027
GOTERM_BP_FAT	GO:2000377~regulation of reactive oxygen species metabolic process	5	4.31034	0.0201603	TNF, NPY, ASS1, LOC100912228, STAT3	102	178	17375	4.78492	1	0.188524	30.5769
GOTERM_BP_FAT	GO:0045785~positive regulation of cell adhesion	7	6.03448	0.0202007	TNF, NPY, LOC100912228, CSF1, CX3CL1, LGALS9, CD74	102	367	17375	3.24905	1	0.188262	30.6281
GOTERM_BP_FAT	GO:0072678~T cell migration	3	2.58621	0.0205306	CXCL16, LGALS9, CXCL10	102	38	17375	13.4481	1	0.190443	31.0454
GOTERM_BP_FAT	GO:0097300~programmed necrotic cell death	3	2.58621	0.0205306	TNF, LOC103694380, MLKL	102	38	17375	13.4481	1	0.190443	31.0454
GOTERM_BP_FAT	GO:2000649~regulation of sodium ion transmembrane transporter activity	3	2.58621	0.0205306	FXYD2, TESC, FXYD5	102	38	17375	13.4481	1	0.190443	31.0454
GOTERM_BP_FAT	GO:0051049~regulation of transport	19	16.3793	0.0206285	FXYD2, TESC, TNF, GNAO1, PNKD, MMP9, AXL, CXCL9, RSAD2, FGF23, INHA, CX3CL1, FXYD5, LGALS9, CD74, CXCL10, LOC103694380, RAB34, LBP	102	1860	17375	1.74006	1	0.19066	31.1689
GOTERM_BP_FAT	GO:0051093~negative regulation of developmental process	11	9.48276	0.0208283	RT1-A2, STAT4, TNF, LOC103694380, IRF1, FGF23, CTNNA1, STAT1, STAT3, CD74, CXCL10	102	820	17375	2.28509	1	0.191726	31.4201
GOTERM_BP_FAT	GO:0010243~response to organonitrogen compound	13	11.2069	0.0208315	GNAO1, TNF, ASS1, MMP9, CTNNA1, STAT1, CCNG1, STAT3, PSMB9, STAT4, IRF1, TNFAIP3, MTUS1	102	1067	17375	2.07541	1	0.191149	31.4241
GOTERM_BP_FAT	GO:0001776~leukocyte homeostasis	4	3.44828	0.0210757	AXL, TNFAIP3, LGALS9, CD74	102	101	17375	6.74626	1	0.192573	31.7299
GOTERM_BP_FAT	GO:1901615~organic hydroxy compound metabolic process	7	6.03448	0.0211763	DHRS3, TNF, NPY, LY6E, LOC100912228, PNKD, FGF23	102	371	17375	3.21402	1	0.192802	31.8555
GOTERM_BP_FAT	GO:0042089~cytokine biosynthetic process	4	3.44828	0.0216247	TNF, IRF1, LBP, ICOSLG	102	102	17375	6.68012	1	0.195885	32.4128
GOTERM_BP_FAT	GO:0032649~regulation of interferon-gamma production	4	3.44828	0.0216247	TNF, ISG15, AXL, LGALS9	102	102	17375	6.68012	1	0.195885	32.4128
GOTERM_BP_FAT	GO:0018958~phenol-containing compound metabolic process	4	3.44828	0.0221816	NPY, LY6E, LOC100912228, PNKD	102	103	17375	6.61527	1	0.199818	33.0988
GOTERM_BP_FAT	GO:0001913~T cell mediated cytotoxicity	3	2.58621	0.0226093	RT1-A2, RT1-A1, TAP2	102	40	17375	12.7757	1	0.202665	33.6212
GOTERM_BP_FAT	GO:0043410~positive regulation of MAPK cascade	8	6.89655	0.0229875	TNF, NPY, LOC100912228, FGF23, ACKR3, CX3CL1, LGALS9, CD74	102	485	17375	2.80978	1	0.205086	34.08
GOTERM_BP_FAT	GO:0032741~positive regulation of interleukin-18 production	2	1.72414	0.0230518	TNF, LOC103694380	102	4	17375	85.1716	1	0.204976	34.1577
GOTERM_BP_FAT	GO:0051708~intracellular protein transport in other organism involved in symbiotic interaction	2	1.72414	0.0230518	TAP2, TAP1	102	4	17375	85.1716	1	0.204976	34.1577
GOTERM_BP_FAT	GO:0030581~symbiont intracellular protein transport in host	2	1.72414	0.0230518	TAP2, TAP1	102	4	17375	85.1716	1	0.204976	34.1577
GOTERM_BP_FAT	GO:0032102~negative regulation of response to external stimulus	6	5.17241	0.0231141	NPY, LOC100912228, WFDC1, TNFAIP3, LGALS9, DHX58	102	278	17375	3.67647	1	0.20485	34.2329
GOTERM_BP_FAT	GO:1903038~negative regulation of leukocyte cell-cell adhesion	4	3.44828	0.0233188	ASS1, IRF1, LGALS9, CD74	102	105	17375	6.48926	1	0.205857	34.4793
GOTERM_BP_FAT	GO:0043065~positive regulation of apoptotic process	9	7.75862	0.023591	IFIT2, TNF, LOC103694380, MMP9, CD248, OSGIN1, CTNNA1, STAT1, LGALS9	102	600	17375	2.55515	1	0.20739	34.8058
GOTERM_BP_FAT	GO:0060416~response to growth hormone	3	2.58621	0.02368	ASS1, IRF1, STAT3	102	41	17375	12.4641	1	0.207469	34.9122
GOTERM_BP_FAT	GO:0042107~cytokine metabolic process	4	3.44828	0.023899	TNF, IRF1, LBP, ICOSLG	102	106	17375	6.42804	1	0.208568	35.1734
GOTERM_BP_FAT	GO:0043068~positive regulation of programmed cell death	9	7.75862	0.0248487	IFIT2, TNF, LOC103694380, MMP9, CD248, OSGIN1, CTNNA1, STAT1, LGALS9	102	606	17375	2.52985	1	0.215342	36.2943
GOTERM_BP_FAT	GO:0048872~homeostasis of number of cells	6	5.17241	0.0257251	ISG15, CSF1, AXL, TNFAIP3, LGALS9, CD74	102	286	17375	3.57363	1	0.221458	37.3125
GOTERM_BP_FAT	GO:0097530~granulocyte migration	4	3.44828	0.0262982	CSF1, LBP, CX3CL1, CD74	102	110	17375	6.1943	1	0.225185	37.97
GOTERM_BP_FAT	GO:0050673~epithelial cell proliferation	7	6.03448	0.0265363	STAT4, ANGPTL8, TNF, GRN, WFDC1, TNFAIP3, STAT1	102	391	17375	3.04962	1	0.226335	38.2412
GOTERM_BP_FAT	GO:0097028~dendritic cell differentiation	3	2.58621	0.0270139	BATF2, AXL, LGALS9	102	44	17375	11.6143	1	0.229283	38.782
GOTERM_BP_FAT	GO:0042755~eating behavior	3	2.58621	0.0270139	NPY, LOC100912228, STAT3	102	44	17375	11.6143	1	0.229283	38.782
GOTERM_BP_FAT	GO:0006796~phosphate-containing compound metabolic process	26	22.4138	0.0275094	TNF, LOC100912228, ADGRD1, CSF1, MMP9, CRLF1, AXL, CXCL9, FGF23, ACKR3, INHA, CX3CL1, LGALS9, CD74, STAT3, CXCL10, CMPK2, NLRC5, STAT4, CHCHD10, NPY, OASL2, IRF1, MLKL, OAS1A, TNFAIP3	102	2931	17375	1.51106	1	0.232336	39.3382
GOTERM_BP_FAT	GO:0006793~phosphorus metabolic process	26	22.4138	0.0277171	TNF, LOC100912228, ADGRD1, CSF1, MMP9, CRLF1, AXL, CXCL9, FGF23, ACKR3, INHA, CX3CL1, LGALS9, CD74, STAT3, CXCL10, CMPK2, NLRC5, STAT4, CHCHD10, NPY, OASL2, IRF1, MLKL, OAS1A, TNFAIP3	102	2933	17375	1.51003	1	0.233217	39.5699
GOTERM_BP_FAT	GO:0051353~positive regulation of oxidoreductase activity	3	2.58621	0.028165	TNF, FGF23, LGALS9	102	45	17375	11.3562	1	0.235871	40.0668
GOTERM_BP_FAT	GO:0032097~positive regulation of response to food	2	1.72414	0.0287321	NPY, LOC100912228	102	5	17375	68.1373	1	0.239378	40.6904
GOTERM_BP_FAT	GO:1990268~response to gold nanoparticle	2	1.72414	0.0287321	TNF, LOC103694380	102	5	17375	68.1373	1	0.239378	40.6904
GOTERM_BP_FAT	GO:0032899~regulation of neurotrophin production	2	1.72414	0.0287321	NPY, LOC100912228	102	5	17375	68.1373	1	0.239378	40.6904
GOTERM_BP_FAT	GO:0032100~positive regulation of appetite	2	1.72414	0.0287321	NPY, LOC100912228	102	5	17375	68.1373	1	0.239378	40.6904
GOTERM_BP_FAT	GO:0002036~regulation of L-glutamate transport	2	1.72414	0.0287321	TNF, LOC103694380	102	5	17375	68.1373	1	0.239378	40.6904
GOTERM_BP_FAT	GO:0051094~positive regulation of developmental process	14	12.069	0.0287374	TESC, TNF, CSF1, MMP9, CXCL9, AXL, CX3CL1, LGALS9, CD74, FOXS1, RT1-A1, ISG15, GRN, TNFAIP3	102	1249	17375	1.90937	1	0.238739	40.6963
GOTERM_BP_FAT	GO:0071347~cellular response to interleukin-1	4	3.44828	0.0288219	MMP9, IRF1, CX3CL1, PSMB9	102	114	17375	5.97695	1	0.238682	40.7887
GOTERM_BP_FAT	GO:1990267~response to transition metal nanoparticle	5	4.31034	0.0288515	TNF, ASS1, LOC103694380, MMP9, SOD3	102	199	17375	4.27998	1	0.238225	40.821
GOTERM_BP_FAT	GO:1902305~regulation of sodium ion transmembrane transport	3	2.58621	0.0293355	FXYD2, TESC, FXYD5	102	46	17375	11.1093	1	0.24107	41.3472
GOTERM_BP_FAT	GO:0032640~tumor necrosis factor production	4	3.44828	0.0294723	AXL, LBP, TNFAIP3, LGALS9	102	115	17375	5.92498	1	0.241384	41.4952
GOTERM_BP_FAT	GO:0001525~angiogenesis	7	6.03448	0.0295276	STAT4, MMP9, ACKR3, CX3CL1, STAT1, RNF213, CXCL10	102	401	17375	2.97357	1	0.24111	41.5549
GOTERM_BP_FAT	GO:0035725~sodium ion transmembrane transport	4	3.44828	0.0301304	FXYD2, TESC, ATP1A3, FXYD5	102	116	17375	5.8739	1	0.244759	42.202
GOTERM_BP_FAT	GO:0051246~regulation of protein metabolic process	23	19.8276	0.0301689	TNF, LOC100912228, CSF1, MMP9, CRLF1, FGF23, ACKR3, INHA, CX3CL1, STAT1, LGALS9, CD74, STAT3, PSMB8, PSMB9, ANGPTL8, NPY, ISG15, IRF1, WFDC1, LBP, TNFAIP3, ICOSLG	102	2514	17375	1.55843	1	0.244358	42.2431
GOTERM_BP_FAT	GO:0009991~response to extracellular stimulus	9	7.75862	0.0303527	STAT4, NPY, ASS1, LOC100912228, MMP9, AXL, FGF23, STAT1, CXCL10	102	630	17375	2.43347	1	0.244992	42.439
GOTERM_BP_FAT	GO:0032757~positive regulation of interleukin-8 production	3	2.58621	0.0305251	TNF, LBP, LGALS9	102	47	17375	10.873	1	0.24554	42.6221
GOTERM_BP_FAT	GO:0002573~myeloid leukocyte differentiation	5	4.31034	0.0312025	TESC, TNF, BATF2, CSF1, LGALS9	102	204	17375	4.17508	1	0.249636	43.3363
GOTERM_BP_FAT	GO:0002833~positive regulation of response to biotic stimulus	3	2.58621	0.0317337	RAB34, LGALS9, DHX58	102	48	17375	10.6464	1	0.252669	43.8905
GOTERM_BP_FAT	GO:0007584~response to nutrient	6	5.17241	0.0322727	STAT4, ASS1, MMP9, FGF23, STAT1, CXCL10	102	304	17375	3.36204	1	0.255727	44.4475
GOTERM_BP_FAT	GO:0032635~interleukin-6 production	4	3.44828	0.0328402	TNF, LBP, TNFAIP3, LGALS9	102	120	17375	5.6781	1	0.258951	45.0283
GOTERM_BP_FAT	GO:0032675~regulation of interleukin-6 production	4	3.44828	0.0328402	TNF, LBP, TNFAIP3, LGALS9	102	120	17375	5.6781	1	0.258951	45.0283
GOTERM_BP_FAT	GO:0070265~necrotic cell death	3	2.58621	0.032961	TNF, LOC103694380, MLKL	102	49	17375	10.4292	1	0.259088	45.1513
GOTERM_BP_FAT	GO:0032680~regulation of tumor necrosis factor production	4	3.44828	0.0335369	AXL, LBP, TNFAIP3, LGALS9	102	121	17375	5.63118	1	0.262327	45.7336
GOTERM_BP_FAT	GO:0006897~endocytosis	8	6.89655	0.0342568	TNF, GRN, CXCL16, RAB34, AXL, ACKR3, LBP, LOXL3	102	528	17375	2.58096	1	0.266508	46.4535
GOTERM_BP_FAT	GO:2000343~positive regulation of chemokine (C-X-C motif) ligand 2 production	2	1.72414	0.0343796	TNF, CD74	102	6	17375	56.781	1	0.266633	46.5753
GOTERM_BP_FAT	GO:0097048~dendritic cell apoptotic process	2	1.72414	0.0343796	AXL, LGALS9	102	6	17375	56.781	1	0.266633	46.5753
GOTERM_BP_FAT	GO:2000668~regulation of dendritic cell apoptotic process	2	1.72414	0.0343796	AXL, LGALS9	102	6	17375	56.781	1	0.266633	46.5753
GOTERM_BP_FAT	GO:0032661~regulation of interleukin-18 production	2	1.72414	0.0343796	TNF, LOC103694380	102	6	17375	56.781	1	0.266633	46.5753
GOTERM_BP_FAT	GO:0042270~protection from natural killer cell mediated cytotoxicity	2	1.72414	0.0343796	TAP2, TAP1	102	6	17375	56.781	1	0.266633	46.5753
GOTERM_BP_FAT	GO:0034242~negative regulation of syncytium formation by plasma membrane fusion	2	1.72414	0.0343796	STAT1, CXCL10	102	6	17375	56.781	1	0.266633	46.5753
GOTERM_BP_FAT	GO:0032898~neurotrophin production	2	1.72414	0.0343796	NPY, LOC100912228	102	6	17375	56.781	1	0.266633	46.5753
GOTERM_BP_FAT	GO:0030522~intracellular receptor signaling pathway	5	4.31034	0.034679	DHRS3, STARD10, TNFAIP3, STAT3, DHX58	102	211	17375	4.03657	1	0.267942	46.8714
GOTERM_BP_FAT	GO:0002831~regulation of response to biotic stimulus	5	4.31034	0.034679	RAB34, ACKR3, TNFAIP3, LGALS9, DHX58	102	211	17375	4.03657	1	0.267942	46.8714
GOTERM_BP_FAT	GO:1903555~regulation of tumor necrosis factor superfamily cytokine production	4	3.44828	0.0349533	AXL, LBP, TNFAIP3, LGALS9	102	123	17375	5.53961	1	0.269074	47.1413
GOTERM_BP_FAT	GO:0072577~endothelial cell apoptotic process	3	2.58621	0.0354705	TNF, CD248, TNFAIP3	102	51	17375	10.0202	1	0.271809	47.6465
GOTERM_BP_FAT	GO:0001912~positive regulation of leukocyte mediated cytotoxicity	3	2.58621	0.0354705	RT1-A2, RT1-A1, TAP2	102	51	17375	10.0202	1	0.271809	47.6465
GOTERM_BP_FAT	GO:0050710~negative regulation of cytokine secretion	3	2.58621	0.0354705	TNF, CX3CL1, LGALS9	102	51	17375	10.0202	1	0.271809	47.6465
GOTERM_BP_FAT	GO:2001239~regulation of extrinsic apoptotic signaling pathway in absence of ligand	3	2.58621	0.0354705	TNF, CX3CL1, CTNNA1	102	51	17375	10.0202	1	0.271809	47.6465
GOTERM_BP_FAT	GO:1901699~cellular response to nitrogen compound	9	7.75862	0.0360928	STAT4, TNF, ASS1, LY6E, IRF1, CTNNA1, STAT1, STAT3, MTUS1	102	652	17375	2.35136	1	0.275212	48.2486
GOTERM_BP_FAT	GO:0071375~cellular response to peptide hormone stimulus	6	5.17241	0.0363234	STAT4, ASS1, IRF1, STAT1, STAT3, MTUS1	102	314	17375	3.25496	1	0.276017	48.47
GOTERM_BP_FAT	GO:0050709~negative regulation of protein secretion	4	3.44828	0.0364005	TNF, RSAD2, CX3CL1, LGALS9	102	125	17375	5.45098	1	0.275812	48.5437
GOTERM_BP_FAT	GO:0045981~positive regulation of nucleotide metabolic process	4	3.44828	0.0364005	ADGRD1, CXCL9, STAT3, CXCL10	102	125	17375	5.45098	1	0.275812	48.5437
GOTERM_BP_FAT	GO:0071706~tumor necrosis factor superfamily cytokine production	4	3.44828	0.0364005	AXL, LBP, TNFAIP3, LGALS9	102	125	17375	5.45098	1	0.275812	48.5437
GOTERM_BP_FAT	GO:1900544~positive regulation of purine nucleotide metabolic process	4	3.44828	0.0364005	ADGRD1, CXCL9, STAT3, CXCL10	102	125	17375	5.45098	1	0.275812	48.5437
GOTERM_BP_FAT	GO:0009165~nucleotide biosynthetic process	6	5.17241	0.036745	CHCHD10, ADGRD1, OASL2, OAS1A, STAT3, CMPK2	102	315	17375	3.24463	1	0.277351	48.8725
GOTERM_BP_FAT	GO:1901215~negative regulation of neuron death	5	4.31034	0.036763	NPY, LOC100912228, CRLF1, AXL, STAT3	102	215	17375	3.96147	1	0.276761	48.8895
GOTERM_BP_FAT	GO:0040007~growth	12	10.3448	0.0373872	FXYD2, TNF, LY6E, CXCL16, CSF1, AXL, WFDC1, OSGIN1, LBP, CCNG1, STAT3, FOXS1	102	1033	17375	1.97882	1	0.280093	49.4798
GOTERM_BP_FAT	GO:1901293~nucleoside phosphate biosynthetic process	6	5.17241	0.0375973	CHCHD10, ADGRD1, OASL2, OAS1A, STAT3, CMPK2	102	317	17375	3.22416	1	0.280735	49.677
GOTERM_BP_FAT	GO:0042116~macrophage activation	3	2.58621	0.0380516	LBP, CX3CL1, LGALS9	102	53	17375	9.64206	1	0.282936	50.101
GOTERM_BP_FAT	GO:0001101~response to acid chemical	7	6.03448	0.0383219	TESC, RPL36A, TNF, ASS1, MMP9, IRF1, RPL36AL	102	427	17375	2.79251	1	0.283948	50.3517
GOTERM_BP_FAT	GO:0040008~regulation of growth	9	7.75862	0.0389309	FXYD2, TNF, CXCL16, CSF1, WFDC1, OSGIN1, LBP, STAT3, FOXS1	102	662	17375	2.31584	1	0.287097	50.9121
GOTERM_BP_FAT	GO:0045595~regulation of cell differentiation	17	14.6552	0.039647	TESC, TNF, CSF1, AXL, CXCL9, FGF23, CX3CL1, STAT1, CTNNA1, LGALS9, CD74, STAT3, CXCL10, RT1-A2, ISG15, GRN, IRF1	102	1721	17375	1.68265	1	0.290889	51.5634
GOTERM_BP_FAT	GO:1903998~regulation of eating behavior	2	1.72414	0.0399947	NPY, LOC100912228	102	7	17375	48.6695	1	0.292343	51.8766
GOTERM_BP_FAT	GO:0032109~positive regulation of response to nutrient levels	2	1.72414	0.0399947	NPY, LOC100912228	102	7	17375	48.6695	1	0.292343	51.8766
GOTERM_BP_FAT	GO:0097527~necroptotic signaling pathway	2	1.72414	0.0399947	TNF, LOC103694380	102	7	17375	48.6695	1	0.292343	51.8766
GOTERM_BP_FAT	GO:0032106~positive regulation of response to extracellular stimulus	2	1.72414	0.0399947	NPY, LOC100912228	102	7	17375	48.6695	1	0.292343	51.8766
GOTERM_BP_FAT	GO:0042117~monocyte activation	2	1.72414	0.0399947	NPY, LOC100912228	102	7	17375	48.6695	1	0.292343	51.8766
GOTERM_BP_FAT	GO:0002591~positive regulation of antigen processing and presentation of peptide antigen via MHC class I	2	1.72414	0.0399947	TAP2, TAP1	102	7	17375	48.6695	1	0.292343	51.8766
GOTERM_BP_FAT	GO:0032611~interleukin-1 beta production	3	2.58621	0.0407024	GBP5, TNFAIP3, LGALS9	102	55	17375	9.29144	1	0.296022	52.5084
GOTERM_BP_FAT	GO:0043124~negative regulation of I-kappaB kinase/NF-kappaB signaling	3	2.58621	0.0407024	STAT4, TNFAIP3, STAT1	102	55	17375	9.29144	1	0.296022	52.5084
GOTERM_BP_FAT	GO:0001932~regulation of protein phosphorylation	14	12.069	0.0412359	TNF, LOC100912228, CSF1, MMP9, CRLF1, FGF23, ACKR3, CX3CL1, INHA, LGALS9, CD74, NPY, IRF1, TNFAIP3	102	1316	17375	1.81216	1	0.298591	52.9794
GOTERM_BP_FAT	GO:0000768~syncytium formation by plasma membrane fusion	3	2.58621	0.0420533	CXCL9, STAT1, CXCL10	102	56	17375	9.12553	1	0.302875	53.6926
GOTERM_BP_FAT	GO:0045661~regulation of myoblast differentiation	3	2.58621	0.0420533	TNF, CXCL9, CXCL10	102	56	17375	9.12553	1	0.302875	53.6926
GOTERM_BP_FAT	GO:0045765~regulation of angiogenesis	5	4.31034	0.042284	STAT4, MMP9, CX3CL1, STAT1, CXCL10	102	225	17375	3.7854	1	0.303547	53.8921
GOTERM_BP_FAT	GO:0065009~regulation of molecular function	23	19.8276	0.0444074	FXYD2, TESC, TNF, GNAO1, ADGRD1, CSF1, MMP9, FGF23, CX3CL1, STAT1, FXYD5, LGALS9, PSMB8, CD74, STAT3, FOXS1, PSMB9, NLRC5, IFIT2, CHCHD10, GRTP1, WFDC1, TNFAIP3	102	2616	17375	1.49767	1	0.315615	55.6899
GOTERM_BP_FAT	GO:0002763~positive regulation of myeloid leukocyte differentiation	3	2.58621	0.044805	TESC, TNF, CSF1	102	58	17375	8.81085	1	0.317232	56.0192
GOTERM_BP_FAT	GO:0033209~tumor necrosis factor-mediated signaling pathway	3	2.58621	0.044805	STAT4, TNF, STAT1	102	58	17375	8.81085	1	0.317232	56.0192
GOTERM_BP_FAT	GO:0031343~positive regulation of cell killing	3	2.58621	0.044805	RT1-A2, RT1-A1, TAP2	102	58	17375	8.81085	1	0.317232	56.0192
GOTERM_BP_FAT	GO:0043271~negative regulation of ion transport	4	3.44828	0.0449012	TNF, GNAO1, LOC103694380, MMP9	102	136	17375	5.01009	1	0.317049	56.0985
GOTERM_BP_FAT	GO:0002865~negative regulation of acute inflammatory response to antigenic stimulus	2	1.72414	0.0455774	NPY, LOC100912228	102	8	17375	42.5858	1	0.320294	56.6521
GOTERM_BP_FAT	GO:0045915~positive regulation of catecholamine metabolic process	2	1.72414	0.0455774	NPY, LOC100912228	102	8	17375	42.5858	1	0.320294	56.6521
GOTERM_BP_FAT	GO:0002488~antigen processing and presentation of endogenous peptide antigen via MHC class Ib via ER pathway	2	1.72414	0.0455774	TAP2, TAP1	102	8	17375	42.5858	1	0.320294	56.6521
GOTERM_BP_FAT	GO:0045964~positive regulation of dopamine metabolic process	2	1.72414	0.0455774	NPY, LOC100912228	102	8	17375	42.5858	1	0.320294	56.6521
GOTERM_BP_FAT	GO:0002489~antigen processing and presentation of endogenous peptide antigen via MHC class Ib via ER pathway, TAP-dependent	2	1.72414	0.0455774	TAP2, TAP1	102	8	17375	42.5858	1	0.320294	56.6521
GOTERM_BP_FAT	GO:0050829~defense response to Gram-negative bacterium	3	2.58621	0.0462053	LYZ2, NPY, LBP	102	59	17375	8.66152	1	0.323226	57.1603
GOTERM_BP_FAT	GO:0006468~protein phosphorylation	17	14.6552	0.0462851	TNF, LOC100912228, CSF1, MMP9, CRLF1, AXL, FGF23, ACKR3, INHA, CX3CL1, LGALS9, CD74, STAT4, NPY, IRF1, MLKL, TNFAIP3	102	1756	17375	1.64911	1	0.322935	57.2245
GOTERM_BP_FAT	GO:0050678~regulation of epithelial cell proliferation	6	5.17241	0.0472819	STAT4, TNF, GRN, WFDC1, TNFAIP3, STAT1	102	338	17375	3.02384	1	0.327971	58.0186
GOTERM_BP_FAT	GO:0071417~cellular response to organonitrogen compound	8	6.89655	0.0479864	STAT4, TNF, ASS1, IRF1, CTNNA1, STAT1, STAT3, MTUS1	102	569	17375	2.39498	1	0.33127	58.5714
GOTERM_BP_FAT	GO:0010950~positive regulation of endopeptidase activity	4	3.44828	0.0482164	TNF, STAT1, LGALS9, STAT3	102	140	17375	4.86695	1	0.331823	58.7503
GOTERM_BP_FAT	GO:0050680~negative regulation of epithelial cell proliferation	4	3.44828	0.0482164	STAT4, TNF, WFDC1, STAT1	102	140	17375	4.86695	1	0.331823	58.7503
GOTERM_BP_FAT	GO:0043408~regulation of MAPK cascade	9	7.75862	0.0486741	TNF, NPY, LOC100912228, FGF23, ACKR3, INHA, CX3CL1, LGALS9, CD74	102	693	17375	2.21225	1	0.333673	59.1044
GOTERM_BP_FAT	GO:0030162~regulation of proteolysis	9	7.75862	0.0486741	ANGPTL8, TNF, MMP9, WFDC1, STAT1, LGALS9, PSMB8, STAT3, PSMB9	102	693	17375	2.21225	1	0.333673	59.1044
GOTERM_BP_FAT	GO:1901653~cellular response to peptide	6	5.17241	0.048776	STAT4, ASS1, IRF1, STAT1, STAT3, MTUS1	102	341	17375	2.99724	1	0.333487	59.1828
GOTERM_BP_FAT	GO:0007162~negative regulation of cell adhesion	5	4.31034	0.0488711	RND1, ASS1, IRF1, LGALS9, CD74	102	236	17375	3.60896	1	0.333265	59.2559
GOTERM_BP_FAT	GO:0032677~regulation of interleukin-8 production	3	2.58621	0.0490537	TNF, LBP, LGALS9	102	61	17375	8.37753	1	0.333538	59.3958
GOTERM_BP_FAT	GO:0002718~regulation of cytokine production involved in immune response	3	2.58621	0.0490537	TNF, RSAD2, CD74	102	61	17375	8.37753	1	0.333538	59.3958
GOTERM_BP_FAT	GO:0010604~positive regulation of macromolecule metabolic process	24	20.6897	0.0494893	TESC, TNF, LOC100912228, CSF1, MMP9, CRLF1, FGF23, ACKR3, INHA, CX3CL1, STAT1, LGALS9, CD74, STAT3, NLRC5, STAT4, ANGPTL8, NPY, LOC103694380, IRF1, IRF2, LBP, TNFAIP3, ICOSLG	102	2796	17375	1.46217	1	0.335235	59.7278
GOTERM_BP_FAT	GO:0030097~hemopoiesis	10	8.62069	0.0499831	TESC, TNF, BATF2, ISG15, CSF1, IRF1, AXL, RSAD2, LGALS9, CD74	102	823	17375	2.06978	1	0.337245	60.1011
GOTERM_BP_FAT	GO:0032846~positive regulation of homeostatic process	5	4.31034	0.0501265	TNF, ISG15, CXCL9, LGALS9, CXCL10	102	238	17375	3.57864	1	0.337286	60.2088
GOTERM_BP_FAT	GO:2000116~regulation of cysteine-type endopeptidase activity	5	4.31034	0.0507608	TNF, MMP9, STAT1, LGALS9, PSMB9	102	239	17375	3.56366	1	0.340055	60.6823
GOTERM_BP_FAT	GO:0032355~response to estradiol	5	4.31034	0.0507608	ASS1, GRN, MMP9, WFDC1, STAT3	102	239	17375	3.56366	1	0.340055	60.6823
GOTERM_BP_FAT	GO:0002585~positive regulation of antigen processing and presentation of peptide antigen	2	1.72414	0.0511279	TAP2, TAP1	102	9	17375	37.854	1	0.341325	60.9539
GOTERM_BP_FAT	GO:0031642~negative regulation of myelination	2	1.72414	0.0511279	TNF, LOC103694380	102	9	17375	37.854	1	0.341325	60.9539
GOTERM_BP_FAT	GO:0051956~negative regulation of amino acid transport	2	1.72414	0.0511279	TNF, LOC103694380	102	9	17375	37.854	1	0.341325	60.9539
GOTERM_BP_FAT	GO:2000341~regulation of chemokine (C-X-C motif) ligand 2 production	2	1.72414	0.0511279	TNF, CD74	102	9	17375	37.854	1	0.341325	60.9539
GOTERM_BP_FAT	GO:0097190~apoptotic signaling pathway	8	6.89655	0.0514122	TNF, MMP9, ACKR3, CX3CL1, CTNNA1, TNFAIP3, LGALS9, CD74	102	578	17375	2.35769	1	0.34213	61.163
GOTERM_BP_FAT	GO:0045596~negative regulation of cell differentiation	9	7.75862	0.05213	RT1-A2, TNF, IRF1, FGF23, CTNNA1, STAT1, STAT3, CD74, CXCL10	102	703	17375	2.18078	1	0.345304	61.6862
GOTERM_BP_FAT	GO:0008015~blood circulation	7	6.03448	0.0521336	STAT4, GNAO1, NPY, LOC100912228, ATP1A3, CX3CL1, STAT1	102	461	17375	2.58656	1	0.344561	61.6889
GOTERM_BP_FAT	GO:0031401~positive regulation of protein modification process	12	10.3448	0.0521626	TNF, NPY, LOC100912228, MMP9, CSF1, CRLF1, FGF23, ACKR3, INHA, CX3CL1, LGALS9, CD74	102	1092	17375	1.8719	1	0.34396	61.7098
GOTERM_BP_FAT	GO:0003013~circulatory system process	7	6.03448	0.0539355	STAT4, GNAO1, NPY, LOC100912228, ATP1A3, CX3CL1, STAT1	102	465	17375	2.56431	1	0.352783	62.9732
GOTERM_BP_FAT	GO:0050790~regulation of catalytic activity	19	16.3793	0.0542611	TESC, TNF, GNAO1, ADGRD1, CSF1, MMP9, FGF23, CX3CL1, STAT1, LGALS9, PSMB8, CD74, STAT3, PSMB9, NLRC5, CHCHD10, GRTP1, WFDC1, TNFAIP3	102	2082	17375	1.55452	1	0.353758	63.2008
GOTERM_BP_FAT	GO:0032637~interleukin-8 production	3	2.58621	0.0564429	TNF, LBP, LGALS9	102	66	17375	7.74287	1	0.364549	64.6927
GOTERM_BP_FAT	GO:0002477~antigen processing and presentation of exogenous peptide antigen via MHC class Ib	2	1.72414	0.0566466	TAP2, TAP1	102	10	17375	34.0686	1	0.364836	64.8291
GOTERM_BP_FAT	GO:0072567~chemokine (C-X-C motif) ligand 2 production	2	1.72414	0.0566466	TNF, CD74	102	10	17375	34.0686	1	0.364836	64.8291
GOTERM_BP_FAT	GO:1900426~positive regulation of defense response to bacterium	2	1.72414	0.0566466	RAB34, LGALS9	102	10	17375	34.0686	1	0.364836	64.8291
GOTERM_BP_FAT	GO:2000253~positive regulation of feeding behavior	2	1.72414	0.0566466	NPY, LOC100912228	102	10	17375	34.0686	1	0.364836	64.8291
GOTERM_BP_FAT	GO:0002481~antigen processing and presentation of exogenous protein antigen via MHC class Ib, TAP-dependent	2	1.72414	0.0566466	TAP2, TAP1	102	10	17375	34.0686	1	0.364836	64.8291
GOTERM_BP_FAT	GO:0002476~antigen processing and presentation of endogenous peptide antigen via MHC class Ib	2	1.72414	0.0566466	TAP2, TAP1	102	10	17375	34.0686	1	0.364836	64.8291
GOTERM_BP_FAT	GO:0022408~negative regulation of cell-cell adhesion	4	3.44828	0.0570136	ASS1, IRF1, LGALS9, CD74	102	150	17375	4.54248	1	0.365974	65.0735
GOTERM_BP_FAT	GO:0001568~blood vessel development	8	6.89655	0.0578785	STAT4, MMP9, ACKR3, CX3CL1, STAT1, RNF213, FOXS1, CXCL10	102	594	17375	2.29418	1	0.369688	65.6431
GOTERM_BP_FAT	GO:1901342~regulation of vasculature development	5	4.31034	0.0587172	STAT4, MMP9, CX3CL1, STAT1, CXCL10	102	251	17375	3.39329	1	0.37323	66.187
GOTERM_BP_FAT	GO:0010952~positive regulation of peptidase activity	4	3.44828	0.0588587	TNF, STAT1, LGALS9, STAT3	102	152	17375	4.48271	1	0.373171	66.278
GOTERM_BP_FAT	GO:0044106~cellular amine metabolic process	3	2.58621	0.0595011	NPY, LOC100912228, PNKD	102	68	17375	7.51514	1	0.37567	66.6881
GOTERM_BP_FAT	GO:0007159~leukocyte cell-cell adhesion	7	6.03448	0.0605396	PSMB10, TNF, ASS1, IRF1, RSAD2, LGALS9, CD74	102	479	17375	2.48936	1	0.380152	67.3411
GOTERM_BP_FAT	GO:0045619~regulation of lymphocyte differentiation	4	3.44828	0.0607319	IRF1, AXL, LGALS9, CD74	102	154	17375	4.4245	1	0.380332	67.4606
GOTERM_BP_FAT	GO:0002437~inflammatory response to antigenic stimulus	3	2.58621	0.0610514	TNF, NPY, LOC100912228	102	69	17375	7.40622	1	0.381151	67.6584
GOTERM_BP_FAT	GO:0002673~regulation of acute inflammatory response	3	2.58621	0.0610514	TNF, NPY, LOC100912228	102	69	17375	7.40622	1	0.381151	67.6584
GOTERM_BP_FAT	GO:0006164~purine nucleotide biosynthetic process	5	4.31034	0.0615097	CHCHD10, ADGRD1, OASL2, OAS1A, STAT3	102	255	17375	3.34006	1	0.38266	67.9402
GOTERM_BP_FAT	GO:0031667~response to nutrient levels	8	6.89655	0.0617293	STAT4, NPY, ASS1, LOC100912228, MMP9, FGF23, STAT1, CXCL10	102	603	17375	2.25994	1	0.382969	68.0743
GOTERM_BP_FAT	GO:0008343~adult feeding behavior	2	1.72414	0.0621334	NPY, LOC100912228	102	11	17375	30.9715	1	0.384192	68.3198
GOTERM_BP_FAT	GO:0002676~regulation of chronic inflammatory response	2	1.72414	0.0621334	TNF, TNFAIP3	102	11	17375	30.9715	1	0.384192	68.3198
GOTERM_BP_FAT	GO:0033240~positive regulation of cellular amine metabolic process	2	1.72414	0.0621334	NPY, LOC100912228	102	11	17375	30.9715	1	0.384192	68.3198
GOTERM_BP_FAT	GO:0002428~antigen processing and presentation of peptide antigen via MHC class Ib	2	1.72414	0.0621334	TAP2, TAP1	102	11	17375	30.9715	1	0.384192	68.3198
GOTERM_BP_FAT	GO:0006928~movement of cell or subcellular component	16	13.7931	0.0633047	TNF, CD248, CSF1, MMP9, AXL, CXCL9, CX3CL1, STAT1, CTNNA1, LGALS9, CD74, STAT3, CXCL10, CXCL16, LBP, MTUS1	102	1688	17375	1.61463	1	0.389189	69.0214
GOTERM_BP_FAT	GO:0009314~response to radiation	7	6.03448	0.0640158	TNF, NPY, LOC103694380, LOC100912228, MMP9, ATP1A3, CXCL10	102	486	17375	2.4535	1	0.391882	69.4401
GOTERM_BP_FAT	GO:0032612~interleukin-1 production	3	2.58621	0.064193	GBP5, TNFAIP3, LGALS9	102	71	17375	7.1976	1	0.391957	69.5436
GOTERM_BP_FAT	GO:0072522~purine-containing compound biosynthetic process	5	4.31034	0.0643718	CHCHD10, ADGRD1, OASL2, OAS1A, STAT3	102	259	17375	3.28848	1	0.392037	69.6477
GOTERM_BP_FAT	GO:0009117~nucleotide metabolic process	8	6.89655	0.0661896	CHCHD10, ADGRD1, OASL2, CXCL9, OAS1A, STAT3, CXCL10, CMPK2	102	613	17375	2.22308	1	0.400019	70.6872
GOTERM_BP_FAT	GO:0048514~blood vessel morphogenesis	7	6.03448	0.0670879	STAT4, MMP9, ACKR3, CX3CL1, STAT1, RNF213, CXCL10	102	492	17375	2.42358	1	0.403511	71.1884
GOTERM_BP_FAT	GO:0032755~positive regulation of interleukin-6 production	3	2.58621	0.0673883	TNF, LBP, LGALS9	102	73	17375	7.0004	1	0.40414	71.3542
GOTERM_BP_FAT	GO:2001236~regulation of extrinsic apoptotic signaling pathway	4	3.44828	0.0675051	TNF, CX3CL1, CTNNA1, TNFAIP3	102	161	17375	4.23213	1	0.403897	71.4184
GOTERM_BP_FAT	GO:2001267~regulation of cysteine-type endopeptidase activity involved in apoptotic signaling pathway	2	1.72414	0.0675886	MMP9, LGALS9	102	12	17375	28.3905	1	0.403498	71.4642
GOTERM_BP_FAT	GO:0006811~ion transport	14	12.069	0.0676425	FXYD2, S100A6, TESC, TNF, GNAO1, LOC103694380, MMP9, ATP1A3, CXCL9, FGF23, STARD10, FXYD5, LGALS9, CXCL10	102	1420	17375	1.67944	1	0.402962	71.4938
GOTERM_BP_FAT	GO:0010959~regulation of metal ion transport	6	5.17241	0.0676562	FXYD2, TESC, GNAO1, CXCL9, FXYD5, CXCL10	102	375	17375	2.72549	1	0.402238	71.5013
GOTERM_BP_FAT	GO:0002260~lymphocyte homeostasis	3	2.58621	0.0690054	TNFAIP3, LGALS9, CD74	102	74	17375	6.9058	1	0.40777	72.2313
GOTERM_BP_FAT	GO:0030593~neutrophil chemotaxis	3	2.58621	0.0690054	LBP, CX3CL1, CD74	102	74	17375	6.9058	1	0.40777	72.2313
GOTERM_BP_FAT	GO:0006753~nucleoside phosphate metabolic process	8	6.89655	0.0694259	CHCHD10, ADGRD1, OASL2, CXCL9, OAS1A, STAT3, CXCL10, CMPK2	102	620	17375	2.19798	1	0.408935	72.4552
GOTERM_BP_FAT	GO:0009628~response to abiotic stimulus	13	11.2069	0.0700794	TNF, LOC100912228, MMP9, ATP1A3, CX3CL1, STAT1, SOD3, CXCL10, PSMB9, STAT4, LOC103694380, NPY, IRF1	102	1288	17375	1.7193	1	0.411168	72.7998
GOTERM_BP_FAT	GO:0030099~myeloid cell differentiation	6	5.17241	0.0701122	TESC, TNF, BATF2, ISG15, CSF1, LGALS9	102	379	17375	2.69673	1	0.410529	72.817
GOTERM_BP_FAT	GO:0006163~purine nucleotide metabolic process	7	6.03448	0.0707799	CHCHD10, ADGRD1, OASL2, CXCL9, OAS1A, STAT3, CXCL10	102	499	17375	2.38958	1	0.412809	73.1646
GOTERM_BP_FAT	GO:0034614~cellular response to reactive oxygen species	4	3.44828	0.0715244	TNF, AXL, TNFAIP3, SOD3	102	165	17375	4.12953	1	0.41542	73.5473
GOTERM_BP_FAT	GO:0051341~regulation of oxidoreductase activity	3	2.58621	0.0722779	TNF, FGF23, LGALS9	102	76	17375	6.72407	1	0.418051	73.9293
GOTERM_BP_FAT	GO:0002367~cytokine production involved in immune response	3	2.58621	0.0722779	TNF, RSAD2, CD74	102	76	17375	6.72407	1	0.418051	73.9293
GOTERM_BP_FAT	GO:1904707~positive regulation of vascular smooth muscle cell proliferation	2	1.72414	0.0730124	TNF, MMP9	102	13	17375	26.2066	1	0.420574	74.2967
GOTERM_BP_FAT	GO:0010819~regulation of T cell chemotaxis	2	1.72414	0.0730124	LGALS9, CXCL10	102	13	17375	26.2066	1	0.420574	74.2967
GOTERM_BP_FAT	GO:0071407~cellular response to organic cyclic compound	8	6.89655	0.0747019	STAT4, TNF, ASS1, IRF1, FGF23, CTNNA1, STAT1, STAT3	102	631	17375	2.15966	1	0.427333	75.1234
GOTERM_BP_FAT	GO:0051046~regulation of secretion	9	7.75862	0.0752917	TNF, PNKD, RAB34, RSAD2, FGF23, INHA, CX3CL1, LGALS9, CD74	102	761	17375	2.01457	1	0.429149	75.406
GOTERM_BP_FAT	GO:0038034~signal transduction in absence of ligand	3	2.58621	0.0755998	TNF, CX3CL1, CTNNA1	102	78	17375	6.55166	1	0.429712	75.5524
GOTERM_BP_FAT	GO:0009308~amine metabolic process	3	2.58621	0.0755998	NPY, LOC100912228, PNKD	102	78	17375	6.55166	1	0.429712	75.5524
GOTERM_BP_FAT	GO:0097192~extrinsic apoptotic signaling pathway in absence of ligand	3	2.58621	0.0755998	TNF, CX3CL1, CTNNA1	102	78	17375	6.55166	1	0.429712	75.5524
GOTERM_BP_FAT	GO:0006909~phagocytosis	4	3.44828	0.0756492	TNF, RAB34, AXL, LBP	102	169	17375	4.03179	1	0.429134	75.5758
GOTERM_BP_FAT	GO:0001944~vasculature development	8	6.89655	0.0756862	STAT4, MMP9, ACKR3, CX3CL1, STAT1, RNF213, FOXS1, CXCL10	102	633	17375	2.15284	1	0.428504	75.5933
GOTERM_BP_FAT	GO:0072359~circulatory system development	11	9.48276	0.0761722	LRRC10, DHRS3, STAT4, LY6E, MMP9, ACKR3, CX3CL1, STAT1, RNF213, FOXS1, CXCL10	102	1030	17375	1.8192	1	0.429844	75.8222
GOTERM_BP_FAT	GO:0072358~cardiovascular system development	11	9.48276	0.0761722	LRRC10, DHRS3, STAT4, LY6E, MMP9, ACKR3, CX3CL1, STAT1, RNF213, FOXS1, CXCL10	102	1030	17375	1.8192	1	0.429844	75.8222
GOTERM_BP_FAT	GO:0098602~single organism cell adhesion	9	7.75862	0.0766366	PSMB10, TNF, ASS1, IRF1, AXL, RSAD2, CTNNA1, LGALS9, CD74	102	764	17375	2.00666	1	0.431082	76.0391
GOTERM_BP_FAT	GO:0002830~positive regulation of type 2 immune response	2	1.72414	0.078405	RSAD2, CD74	102	14	17375	24.3347	1	0.437947	76.8482
GOTERM_BP_FAT	GO:0075733~intracellular transport of virus	2	1.72414	0.078405	TAP2, TAP1	102	14	17375	24.3347	1	0.437947	76.8482
GOTERM_BP_FAT	GO:0002674~negative regulation of acute inflammatory response	2	1.72414	0.078405	NPY, LOC100912228	102	14	17375	24.3347	1	0.437947	76.8482
GOTERM_BP_FAT	GO:0010759~positive regulation of macrophage chemotaxis	2	1.72414	0.078405	CSF1, CX3CL1	102	14	17375	24.3347	1	0.437947	76.8482
GOTERM_BP_FAT	GO:0002475~antigen processing and presentation via MHC class Ib	2	1.72414	0.078405	TAP2, TAP1	102	14	17375	24.3347	1	0.437947	76.8482
GOTERM_BP_FAT	GO:0043950~positive regulation of cAMP-mediated signaling	2	1.72414	0.078405	CXCL9, CXCL10	102	14	17375	24.3347	1	0.437947	76.8482
GOTERM_BP_FAT	GO:0016525~negative regulation of angiogenesis	3	2.58621	0.0789697	STAT4, STAT1, CXCL10	102	80	17375	6.38787	1	0.439577	77.1011
GOTERM_BP_FAT	GO:0030816~positive regulation of cAMP metabolic process	3	2.58621	0.0789697	ADGRD1, CXCL9, CXCL10	102	80	17375	6.38787	1	0.439577	77.1011
GOTERM_BP_FAT	GO:0009142~nucleoside triphosphate biosynthetic process	3	2.58621	0.0789697	CHCHD10, STAT3, CMPK2	102	80	17375	6.38787	1	0.439577	77.1011
GOTERM_BP_FAT	GO:0034599~cellular response to oxidative stress	5	4.31034	0.081335	TXNL1, TNF, AXL, TNFAIP3, SOD3	102	281	17375	3.03102	1	0.448825	78.1323
GOTERM_BP_FAT	GO:0001503~ossification	6	5.17241	0.0831242	TNF, ISG15, MMP9, CSF1, RSAD2, FGF23	102	399	17375	2.56155	1	0.45551	78.8831
GOTERM_BP_FAT	GO:1902583~multi-organism intracellular transport	2	1.72414	0.0837665	TAP2, TAP1	102	15	17375	22.7124	1	0.457368	79.1466
GOTERM_BP_FAT	GO:1902581~multi-organism cellular localization	2	1.72414	0.0837665	TAP2, TAP1	102	15	17375	22.7124	1	0.457368	79.1466
GOTERM_BP_FAT	GO:0010248~establishment or maintenance of transmembrane electrochemical gradient	2	1.72414	0.0837665	FXYD2, ATP1A3	102	15	17375	22.7124	1	0.457368	79.1466
GOTERM_BP_FAT	GO:1903037~regulation of leukocyte cell-cell adhesion	5	4.31034	0.083805	TNF, ASS1, IRF1, LGALS9, CD74	102	284	17375	2.999	1	0.456722	79.1623
GOTERM_BP_FAT	GO:0032943~mononuclear cell proliferation	5	4.31034	0.083805	PSMB10, CSF1, IRF1, LGALS9, CD74	102	284	17375	2.999	1	0.456722	79.1623
GOTERM_BP_FAT	GO:0098869~cellular oxidant detoxification	3	2.58621	0.0841111	TXNL1, TNF, SOD3	102	83	17375	6.15698	1	0.457181	79.2867
GOTERM_BP_FAT	GO:2000181~negative regulation of blood vessel morphogenesis	3	2.58621	0.0841111	STAT4, STAT1, CXCL10	102	83	17375	6.15698	1	0.457181	79.2867
GOTERM_BP_FAT	GO:0040014~regulation of multicellular organism growth	3	2.58621	0.0841111	CSF1, STAT3, FOXS1	102	83	17375	6.15698	1	0.457181	79.2867
GOTERM_BP_FAT	GO:0050663~cytokine secretion	4	3.44828	0.0842071	GBP5, TNF, CX3CL1, LGALS9	102	177	17375	3.84956	1	0.456775	79.3256
GOTERM_BP_FAT	GO:0034765~regulation of ion transmembrane transport	6	5.17241	0.0851802	FXYD2, TESC, MMP9, CXCL9, FXYD5, CXCL10	102	402	17375	2.54243	1	0.459963	79.7157
GOTERM_BP_FAT	GO:0002028~regulation of sodium ion transport	3	2.58621	0.0858472	FXYD2, TESC, FXYD5	102	84	17375	6.08368	1	0.461879	79.9791
GOTERM_BP_FAT	GO:0045445~myoblast differentiation	3	2.58621	0.0875942	TNF, CXCL9, CXCL10	102	85	17375	6.01211	1	0.468133	80.6537
GOTERM_BP_FAT	GO:1903426~regulation of reactive oxygen species biosynthetic process	3	2.58621	0.0875942	TNF, ASS1, STAT3	102	85	17375	6.01211	1	0.468133	80.6537
GOTERM_BP_FAT	GO:0015833~peptide transport	5	4.31034	0.0880034	LOC103689996, TNF, TAP2, TAP1, CD74	102	289	17375	2.94711	1	0.468968	80.8086
GOTERM_BP_FAT	GO:0098609~cell-cell adhesion	11	9.48276	0.0882328	PSMB10, STAT4, TNF, ASS1, IRF1, RSAD2, CX3CL1, CTNNA1, STAT1, LGALS9, CD74	102	1060	17375	1.76771	1	0.469081	80.8949
GOTERM_BP_FAT	GO:0045760~positive regulation of action potential	2	1.72414	0.0890971	TNF, LOC103694380	102	16	17375	21.2929	1	0.471717	81.2168
GOTERM_BP_FAT	GO:1900424~regulation of defense response to bacterium	2	1.72414	0.0890971	RAB34, LGALS9	102	16	17375	21.2929	1	0.471717	81.2168
GOTERM_BP_FAT	GO:1990748~cellular detoxification	3	2.58621	0.0893519	TXNL1, TNF, SOD3	102	86	17375	5.9422	1	0.471925	81.3108
GOTERM_BP_FAT	GO:0006814~sodium ion transport	4	3.44828	0.0908863	FXYD2, TESC, ATP1A3, FXYD5	102	183	17375	3.72335	1	0.47716	81.8671
GOTERM_BP_FAT	GO:0050795~regulation of behavior	3	2.58621	0.09112	NPY, LOC100912228, STAT3	102	87	17375	5.8739	1	0.477272	81.9504
GOTERM_BP_FAT	GO:0031399~regulation of protein modification process	15	12.931	0.0911584	TNF, LOC100912228, CSF1, MMP9, CRLF1, FGF23, ACKR3, CX3CL1, INHA, LGALS9, CD74, ISG15, NPY, IRF1, TNFAIP3	102	1636	17375	1.56183	1	0.476621	81.9641
GOTERM_BP_FAT	GO:0051235~maintenance of location	5	4.31034	0.0914347	ANKRD13C, TNF, CXCL9, LGALS9, CXCL10	102	293	17375	2.90688	1	0.476899	82.0621
GOTERM_BP_FAT	GO:0045621~positive regulation of lymphocyte differentiation	3	2.58621	0.0928985	AXL, LGALS9, CD74	102	88	17375	5.80715	1	0.481767	82.573
GOTERM_BP_FAT	GO:0070661~leukocyte proliferation	5	4.31034	0.09405	PSMB10, CSF1, IRF1, LGALS9, CD74	102	296	17375	2.87742	1	0.485384	82.9652
GOTERM_BP_FAT	GO:0043032~positive regulation of macrophage activation	2	1.72414	0.094397	LBP, LGALS9	102	17	17375	20.0404	1	0.485908	83.0817
GOTERM_BP_FAT	GO:0010818~T cell chemotaxis	2	1.72414	0.094397	CXCL16, CXCL10	102	17	17375	20.0404	1	0.485908	83.0817
GOTERM_BP_FAT	GO:0046794~transport of virus	2	1.72414	0.094397	TAP2, TAP1	102	17	17375	20.0404	1	0.485908	83.0817
GOTERM_BP_FAT	GO:0032823~regulation of natural killer cell differentiation	2	1.72414	0.094397	AXL, LGALS9	102	17	17375	20.0404	1	0.485908	83.0817
GOTERM_BP_FAT	GO:0019430~removal of superoxide radicals	2	1.72414	0.094397	TNF, SOD3	102	17	17375	20.0404	1	0.485908	83.0817
GOTERM_BP_FAT	GO:0042359~vitamin D metabolic process	2	1.72414	0.094397	TNF, FGF23	102	17	17375	20.0404	1	0.485908	83.0817
GOTERM_BP_FAT	GO:1901343~negative regulation of vasculature development	3	2.58621	0.0946871	STAT4, STAT1, CXCL10	102	89	17375	5.7419	1	0.486213	83.1786
GOTERM_BP_FAT	GO:1990266~neutrophil migration	3	2.58621	0.0946871	LBP, CX3CL1, CD74	102	89	17375	5.7419	1	0.486213	83.1786
GOTERM_BP_FAT	GO:0072521~purine-containing compound metabolic process	7	6.03448	0.0947251	CHCHD10, ADGRD1, OASL2, CXCL9, OAS1A, STAT3, CXCL10	102	540	17375	2.20815	1	0.485561	83.1912
GOTERM_BP_FAT	GO:0055086~nucleobase-containing small molecule metabolic process	8	6.89655	0.0964128	CHCHD10, ADGRD1, OASL2, CXCL9, OAS1A, STAT3, CXCL10, CMPK2	102	672	17375	2.02789	1	0.491134	83.7439
GOTERM_BP_FAT	GO:0098754~detoxification	3	2.58621	0.0964857	TXNL1, TNF, SOD3	102	90	17375	5.6781	1	0.490611	83.7674
GOTERM_BP_FAT	GO:2000106~regulation of leukocyte apoptotic process	3	2.58621	0.0964857	AXL, LGALS9, CD74	102	90	17375	5.6781	1	0.490611	83.7674
GOTERM_BP_FAT	GO:0034762~regulation of transmembrane transport	6	5.17241	0.0965962	FXYD2, TESC, MMP9, CXCL9, FXYD5, CXCL10	102	418	17375	2.44512	1	0.490231	83.803
GOTERM_BP_FAT	GO:0045862~positive regulation of proteolysis	5	4.31034	0.0967008	ANGPTL8, TNF, STAT1, LGALS9, STAT3	102	299	17375	2.84855	1	0.48983	83.8366
GOTERM_BP_FAT	GO:0015813~L-glutamate transport	2	1.72414	0.0996664	TNF, LOC103694380	102	18	17375	18.927	1	0.500014	84.7615
GOTERM_BP_FAT	GO:0044320~cellular response to leptin stimulus	2	1.72414	0.0996664	FGF23, STAT3	102	18	17375	18.927	1	0.500014	84.7615
GOTERM_BP_FAT	GO:0046325~negative regulation of glucose import	2	1.72414	0.0996664	TNF, LOC103694380	102	18	17375	18.927	1	0.500014	84.7615
GOTERM_BP_FAT	GO:0002864~regulation of acute inflammatory response to antigenic stimulus	2	1.72414	0.0996664	NPY, LOC100912228	102	18	17375	18.927	1	0.500014	84.7615
GOTERM_BP_FAT	GO:0071636~positive regulation of transforming growth factor beta production	2	1.72414	0.0996664	CX3CL1, LGALS9	102	18	17375	18.927	1	0.500014	84.7615
GOTERM_BP_FAT	GO:0002862~negative regulation of inflammatory response to antigenic stimulus	2	1.72414	0.0996664	NPY, LOC100912228	102	18	17375	18.927	1	0.500014	84.7615
GOTERM_BP_FAT	GO:0002523~leukocyte migration involved in inflammatory response	2	1.72414	0.0996664	LBP, CX3CL1	102	18	17375	18.927	1	0.500014	84.7615

## Sheet: sheet 3
Category	Term	Count	%	PValue	Genes	List Total	Pop Hits	Pop Total	Fold Enrichment	Bonferroni	Benjamini	FDR
GOTERM_MF_FAT	GO:0005102~receptor binding (32)	32	27.5862	4.05689e-10	LOC103689996, TNF, LOC100912228, CSF1, CRLF1, CXCL9, OSGIN1, CX3CL1, CD74, CXCL10, STAT4, ANGPTL8, LOC103694380, LY6E, TAP2, TAP1, LBP, RT1-T24-3, GNAO1, RT1-CE1, ATP1A3, FGF23, INHA, STAT1, LGALS9, STAT3, RT1-A1, ANKRD13C, RND1, NPY, GRN, CXCL16	100	1497	16438	3.5138	1.39557e-07	1.39557e-07	5.53426e-07		9.39181
GOTERM_MF_FAT	GO:0042379~chemokine receptor binding (7)	7	6.03448	5.92414e-07	STAT4, CXCL16, CXCL9, CX3CL1, STAT1, STAT3, CXCL10	100	51	16438	22.562	0.00020377	0.00010189	0.000808146		6.22737
GOTERM_MF_FAT	GO:0005126~cytokine receptor binding (12)	12	10.3448	6.25217e-07	STAT4, TNF, LOC103694380, CXCL16, CSF1, CRLF1, CXCL9, INHA, CX3CL1, STAT1, STAT3, CXCL10	100	268	16438	7.3603	0.000215052	7.1689e-05	0.000852894		6.20397
GOTERM_MF_FAT	GO:0005125~cytokine activity (10)	10	8.62069	1.88854e-06	TNF, LOC103694380, GRN, CXCL16, CSF1, CRLF1, CXCL9, INHA, CX3CL1, CXCL10	100	187	16438	8.79037	0.000649448	0.000162402	0.00257625		5.72387
GOTERM_MF_FAT	GO:0003924~GTPase activity (10)	10	8.62069	3.0249e-06	LOC100910979, GBP5, IGTP, MGC105567, RGD1309362, GNAO1, IRGM, RAB34, IFI47, MGC108823	100	198	16438	8.30202	0.00104002	0.000208092	0.00412637		5.51929
GOTERM_MF_FAT	GO:0001730~2'-5'-oligoadenylate synthetase activity (4)	4	3.44828	4.18289e-06	OASL, OASL2, OAS1B, OAS1A	100	6	16438	109.587	0.00143788	0.000239791	0.00570599		5.37852
GOTERM_MF_FAT	GO:0001664~G-protein coupled receptor binding (11)	11	9.48276	5.04758e-06	STAT4, GNAO1, NPY, LOC100912228, CXCL16, ATP1A3, CXCL9, CX3CL1, STAT1, STAT3, CXCL10	100	269	16438	6.72186	0.00173487	0.000248023	0.00688551		5.29692
GOTERM_MF_FAT	GO:0003725~double-stranded RNA binding (7)	7	6.03448	5.45068e-06	OAS1K, OASL, OASL2, OAS1B, OAS1A, OAS1F, DHX58	100	74	16438	15.5495	0.00187328	0.000234352	0.00743536		5.26355
GOTERM_MF_FAT	GO:0016817~hydrolase activity, acting on acid anhydrides (17)	17	14.6552	1.12127e-05	FXYD2, LOC103689996, GBP5, GNAO1, MGC105567, IRGM, ATP1A3, IFI47, MGC108823, RNF213, LOC100910979, IGTP, RGD1309362, TAP2, RAB34, TAP1, DHX58	100	758	16438	3.68662	0.00384976	0.000428484	0.0152948		4.95029
GOTERM_MF_FAT	GO:0097367~carbohydrate derivative binding (30)	30	25.8621	1.68105e-05	LOC103689996, ASS1, MGC108823, CXCL10, NLRC5, IGTP, TAP2, OASL2, TAP1, MLKL, LBP, DHX58, GNAO1, MGC105567, GBP5, IRGM, ATP1A3, AXL, IFI47, LGALS9, PRELP, OAS1K, LOC100910979, OASL, RND1, RGD1309362, RAB34, OAS1B, OAS1A, OAS1F	100	2152	16438	2.29154	0.00576616	0.000578118	0.0229298		4.77442
GOTERM_MF_FAT	GO:0017111~nucleoside-triphosphatase activity	16	13.7931	1.91997e-05	FXYD2, LOC103689996, GBP5, GNAO1, MGC105567, IRGM, ATP1A3, IFI47, MGC108823, RNF213, LOC100910979, RGD1309362, IGTP, TAP2, RAB34, TAP1	100	703	16438	3.74122	0.00658301	0.000600253	0.0261884		4.7167
GOTERM_MF_FAT	GO:0035639~purine ribonucleoside triphosphate binding	26	22.4138	3.02569e-05	LOC103689996, ASS1, MGC108823, NLRC5, IGTP, TAP2, OASL2, TAP1, MLKL, DHX58, GNAO1, MGC105567, GBP5, IRGM, ATP1A3, AXL, IFI47, LOC100910979, OAS1K, OASL, RND1, RGD1309362, RAB34, OAS1B, OAS1A, OAS1F	100	1753	16438	2.43804	0.0103545	0.000867001	0.0412674		4.51918
GOTERM_MF_FAT	GO:0032550~purine ribonucleoside binding	26	22.4138	3.32965e-05	LOC103689996, ASS1, MGC108823, NLRC5, IGTP, TAP2, OASL2, TAP1, MLKL, DHX58, GNAO1, MGC105567, GBP5, IRGM, ATP1A3, AXL, IFI47, LOC100910979, OAS1K, OASL, RND1, RGD1309362, RAB34, OAS1B, OAS1A, OAS1F	100	1763	16438	2.42421	0.0113888	0.000880702	0.0454122		4.4776
GOTERM_MF_FAT	GO:0001883~purine nucleoside binding	26	22.4138	3.42609e-05	LOC103689996, ASS1, MGC108823, NLRC5, IGTP, TAP2, OASL2, TAP1, MLKL, DHX58, GNAO1, MGC105567, GBP5, IRGM, ATP1A3, AXL, IFI47, LOC100910979, OAS1K, OASL, RND1, RGD1309362, RAB34, OAS1B, OAS1A, OAS1F	100	1766	16438	2.42009	0.0117168	0.0008415	0.0467273		4.4652
GOTERM_MF_FAT	GO:0032549~ribonucleoside binding	26	22.4138	3.42609e-05	LOC103689996, ASS1, MGC108823, NLRC5, IGTP, TAP2, OASL2, TAP1, MLKL, DHX58, GNAO1, MGC105567, GBP5, IRGM, ATP1A3, AXL, IFI47, LOC100910979, OAS1K, OASL, RND1, RGD1309362, RAB34, OAS1B, OAS1A, OAS1F	100	1766	16438	2.42009	0.0117168	0.0008415	0.0467273		4.4652
GOTERM_MF_FAT	GO:0001882~nucleoside binding	26	22.4138	3.66107e-05	LOC103689996, ASS1, MGC108823, NLRC5, IGTP, TAP2, OASL2, TAP1, MLKL, DHX58, GNAO1, MGC105567, GBP5, IRGM, ATP1A3, AXL, IFI47, LOC100910979, OAS1K, OASL, RND1, RGD1309362, RAB34, OAS1B, OAS1A, OAS1F	100	1773	16438	2.41054	0.0125153	0.000839268	0.0499314		4.43639
GOTERM_MF_FAT	GO:0016462~pyrophosphatase activity	16	13.7931	3.99841e-05	FXYD2, LOC103689996, GBP5, GNAO1, MGC105567, IRGM, ATP1A3, IFI47, MGC108823, RNF213, LOC100910979, RGD1309362, IGTP, TAP2, RAB34, TAP1	100	749	16438	3.51146	0.0136607	0.000859307	0.0545311		4.39811
GOTERM_MF_FAT	GO:0016818~hydrolase activity, acting on acid anhydrides, in phosphorus-containing anhydrides	16	13.7931	4.18559e-05	FXYD2, LOC103689996, GBP5, GNAO1, MGC105567, IRGM, ATP1A3, IFI47, MGC108823, RNF213, LOC100910979, RGD1309362, IGTP, TAP2, RAB34, TAP1	100	752	16438	3.49745	0.0142956	0.000846625	0.0570831		4.37824
GOTERM_MF_FAT	GO:0032555~purine ribonucleotide binding	26	22.4138	4.62451e-05	LOC103689996, ASS1, MGC108823, NLRC5, IGTP, TAP2, OASL2, TAP1, MLKL, DHX58, GNAO1, MGC105567, GBP5, IRGM, ATP1A3, AXL, IFI47, LOC100910979, OAS1K, OASL, RND1, RGD1309362, RAB34, OAS1B, OAS1A, OAS1F	100	1798	16438	2.37702	0.0157828	0.000883425	0.0630674		4.33493
GOTERM_MF_FAT	GO:0017076~purine nucleotide binding	26	22.4138	5.11694e-05	LOC103689996, ASS1, MGC108823, NLRC5, IGTP, TAP2, OASL2, TAP1, MLKL, DHX58, GNAO1, MGC105567, GBP5, IRGM, ATP1A3, AXL, IFI47, LOC100910979, OAS1K, OASL, RND1, RGD1309362, RAB34, OAS1B, OAS1A, OAS1F	100	1809	16438	2.36256	0.0174487	0.00092603	0.0697808		4.29099
GOTERM_MF_FAT	GO:0032553~ribonucleotide binding	26	22.4138	5.4051e-05	LOC103689996, ASS1, MGC108823, NLRC5, IGTP, TAP2, OASL2, TAP1, MLKL, DHX58, GNAO1, MGC105567, GBP5, IRGM, ATP1A3, AXL, IFI47, LOC100910979, OAS1K, OASL, RND1, RGD1309362, RAB34, OAS1B, OAS1A, OAS1F	100	1815	16438	2.35475	0.0184222	0.00092927	0.0737091		4.2672
GOTERM_MF_FAT	GO:0042605~peptide antigen binding	5	4.31034	7.01827e-05	RT1-A1, RT1-CE1, TAP2, TAP1, RT1-T24-3	100	37	16438	22.2135	0.0238546	0.00114904	0.0956982		4.15377
GOTERM_MF_FAT	GO:0005525~GTP binding	11	9.48276	9.69235e-05	LOC100910979, GBP5, IGTP, MGC105567, RGD1309362, GNAO1, RND1, IRGM, RAB34, IFI47, MGC108823	100	380	16438	4.75837	0.0327935	0.00151446	0.132138		4.01357
GOTERM_MF_FAT	GO:0032561~guanyl ribonucleotide binding	11	9.48276	0.00015361	LOC100910979, GBP5, IGTP, MGC105567, RGD1309362, GNAO1, RND1, IRGM, RAB34, IFI47, MGC108823	100	402	16438	4.49796	0.0514738	0.00229501	0.209346		3.81358
GOTERM_MF_FAT	GO:0019001~guanyl nucleotide binding	11	9.48276	0.000156741	LOC100910979, GBP5, IGTP, MGC105567, RGD1309362, GNAO1, RND1, IRGM, RAB34, IFI47, MGC108823	100	403	16438	4.4868	0.052495	0.00224427	0.213608		3.80482
GOTERM_MF_FAT	GO:0015440~peptide-transporting ATPase activity	3	2.58621	0.000213756	LOC103689996, TAP2, TAP1	100	4	16438	123.285	0.0709008	0.00293727	0.291204		3.67008
GOTERM_MF_FAT	GO:0070566~adenylyltransferase activity	4	3.44828	0.000343825	OASL, OASL2, OAS1B, OAS1A	100	23	16438	28.5878	0.111567	0.00453952	0.468016		3.46366
GOTERM_MF_FAT	GO:0003823~antigen binding	6	5.17241	0.00035897	RT1-A1, RT1-CE1, TAP2, TAP1, CD74, RT1-T24-3	100	101	16438	9.76515	0.116185	0.00456392	0.488584		3.44494
GOTERM_MF_FAT	GO:0042287~MHC protein binding	4	3.44828	0.000691053	LOC103689996, TAP2, TAP1, CD74	100	29	16438	22.6731	0.211643	0.00845705	0.938602		3.16049
GOTERM_MF_FAT	GO:0016779~nucleotidyltransferase activity	6	5.17241	0.000983375	OAS1K, OASL, OASL2, OAS1B, OAS1A, OAS1F	100	126	16438	7.82762	0.287124	0.0116028	1.33318		3.00728
GOTERM_MF_FAT	GO:0048020~CCR chemokine receptor binding	4	3.44828	0.00101401	STAT4, CX3CL1, STAT1, STAT3	100	33	16438	19.9248	0.294605	0.0115658	1.37444		2.99396
GOTERM_MF_FAT	GO:0005164~tumor necrosis factor receptor binding	4	3.44828	0.00120585	STAT4, TNF, LOC103694380, STAT1	100	35	16438	18.7863	0.339701	0.0132999	1.6325		2.91871
GOTERM_MF_FAT	GO:0031730~CCR5 chemokine receptor binding	3	2.58621	0.00125755	STAT4, STAT1, STAT3	100	9	16438	54.7933	0.351354	0.013436	1.70193		2.90048
GOTERM_MF_FAT	GO:0008009~chemokine activity	4	3.44828	0.00130976	CXCL16, CXCL9, CX3CL1, CXCL10	100	36	16438	18.2644	0.362915	0.0135693	1.772		2.88281
GOTERM_MF_FAT	GO:0015197~peptide transporter activity	3	2.58621	0.00156577	LOC103689996, TAP2, TAP1	100	10	16438	49.314	0.416696	0.0157293	2.11495		2.80527
GOTERM_MF_FAT	GO:1901265~nucleoside phosphate binding	26	22.4138	0.00210938	LOC103689996, ASS1, MGC108823, NLRC5, IGTP, TAP2, OASL2, TAP1, MLKL, DHX58, GNAO1, MGC105567, GBP5, IRGM, ATP1A3, AXL, IFI47, LOC100910979, OAS1K, OASL, RND1, RGD1309362, RAB34, OAS1B, OAS1A, OAS1F	100	2307	16438	1.85257	0.516349	0.0205402	2.83948		2.67585
GOTERM_MF_FAT	GO:0000166~nucleotide binding	26	22.4138	0.00210938	LOC103689996, ASS1, MGC108823, NLRC5, IGTP, TAP2, OASL2, TAP1, MLKL, DHX58, GNAO1, MGC105567, GBP5, IRGM, ATP1A3, AXL, IFI47, LOC100910979, OAS1K, OASL, RND1, RGD1309362, RAB34, OAS1B, OAS1A, OAS1F	100	2307	16438	1.85257	0.516349	0.0205402	2.83948		2.67585
GOTERM_MF_FAT	GO:0032813~tumor necrosis factor receptor superfamily binding	4	3.44828	0.00283554	STAT4, TNF, LOC103694380, STAT1	100	47	16438	13.9898	0.62349	0.0267688	3.79956		2.54736
GOTERM_MF_FAT	GO:0042626~ATPase activity, coupled to transmembrane movement of substances	5	4.31034	0.00545964	LOC103689996, FXYD2, TAP2, TAP1, ATP1A3	100	117	16438	7.02479	0.847907	0.0496253	7.19619		2.26284
GOTERM_MF_FAT	GO:0016820~hydrolase activity, acting on acid anhydrides, catalyzing transmembrane movement of substances	5	4.31034	0.00579477	LOC103689996, FXYD2, TAP2, TAP1, ATP1A3	100	119	16438	6.90672	0.864556	0.0512505	7.62188		2.23696
GOTERM_MF_FAT	GO:0036094~small molecule binding	26	22.4138	0.0063802	LOC103689996, ASS1, MGC108823, NLRC5, IGTP, TAP2, OASL2, TAP1, MLKL, DHX58, GNAO1, MGC105567, GBP5, IRGM, ATP1A3, AXL, IFI47, LOC100910979, OAS1K, OASL, RND1, RGD1309362, RAB34, OAS1B, OAS1A, OAS1F	100	2506	16438	1.70546	0.889398	0.0548928	8.36117		2.19517
GOTERM_MF_FAT	GO:0015405~P-P-bond-hydrolysis-driven transmembrane transporter activity	5	4.31034	0.00788471	LOC103689996, FXYD2, TAP2, TAP1, ATP1A3	100	130	16438	6.32231	0.934329	0.0658117	10.236		2.10321
GOTERM_MF_FAT	GO:0015399~primary active transmembrane transporter activity	5	4.31034	0.00788471	LOC103689996, FXYD2, TAP2, TAP1, ATP1A3	100	130	16438	6.32231	0.934329	0.0658117	10.236		2.10321
GOTERM_MF_FAT	GO:0043492~ATPase activity, coupled to movement of substances	5	4.31034	0.00831136	LOC103689996, FXYD2, TAP2, TAP1, ATP1A3	100	132	16438	6.22652	0.943361	0.0676302	10.7612		2.08033
GOTERM_MF_FAT	GO:0004298~threonine-type endopeptidase activity	3	2.58621	0.00909101	PSMB10, PSMB8, PSMB9	100	24	16438	20.5475	0.956787	0.0720711	11.7135		2.04139
GOTERM_MF_FAT	GO:0070003~threonine-type peptidase activity	3	2.58621	0.00909101	PSMB10, PSMB8, PSMB9	100	24	16438	20.5475	0.956787	0.0720711	11.7135		2.04139
GOTERM_MF_FAT	GO:0031841~neuropeptide Y receptor binding	2	1.72414	0.0120094	NPY, LOC100912228	100	2	16438	164.38	0.984333	0.0921321	15.1953		1.92048
GOTERM_MF_FAT	GO:0015433~peptide antigen-transporting ATPase activity	2	1.72414	0.0120094	TAP2, TAP1	100	2	16438	164.38	0.984333	0.0921321	15.1953		1.92048
GOTERM_MF_FAT	GO:0046980~tapasin binding	2	1.72414	0.0120094	TAP2, TAP1	100	2	16438	164.38	0.984333	0.0921321	15.1953		1.92048
GOTERM_MF_FAT	GO:0071855~neuropeptide receptor binding	3	2.58621	0.0167923	GNAO1, NPY, LOC100912228	100	33	16438	14.9436	0.997049	0.12401	20.6276		1.77489
GOTERM_MF_FAT	GO:0046978~TAP1 binding	2	1.72414	0.0179604	TAP2, TAP1	100	3	16438	109.587	0.998039	0.129376	21.9043		1.74568
GOTERM_MF_FAT	GO:0023029~MHC class Ib protein binding	2	1.72414	0.0179604	TAP2, TAP1	100	3	16438	109.587	0.998039	0.129376	21.9043		1.74568
GOTERM_MF_FAT	GO:0046977~TAP binding	2	1.72414	0.0179604	TAP2, TAP1	100	3	16438	109.587	0.998039	0.129376	21.9043		1.74568
GOTERM_MF_FAT	GO:0046979~TAP2 binding	2	1.72414	0.0179604	TAP2, TAP1	100	3	16438	109.587	0.998039	0.129376	21.9043		1.74568
GOTERM_MF_FAT	GO:0042277~peptide binding	6	5.17241	0.0253243	RT1-A1, RT1-CE1, TAP2, TAP1, CD74, RT1-T24-3	100	275	16438	3.58647	0.999853	0.174546	29.5252		1.59646
GOTERM_MF_FAT	GO:0042802~identical protein binding	15	12.931	0.0272614	LYZ2, S100A6, TESC, TNF, GBP5, ASS1, CSF1, MMP9, STAT1, STAT3, IFIT3, STAT4, TAP2, TAP1, BRI3	100	1325	16438	1.86091	0.999926	0.18315	31.412		1.56445
GOTERM_MF_FAT	GO:0048248~CXCR3 chemokine receptor binding	2	1.72414	0.0297562	CXCL9, CXCL10	100	5	16438	65.752	0.999969	0.194659	33.7732		1.52642
GOTERM_MF_FAT	GO:0005044~scavenger receptor activity	3	2.58621	0.0338494	CXCL16, ACKR3, LOXL3	100	48	16438	10.2737	0.999993	0.214749	37.4846		1.47045
GOTERM_MF_FAT	GO:0033218~amide binding	6	5.17241	0.0341143	RT1-A1, RT1-CE1, TAP2, TAP1, CD74, RT1-T24-3	100	298	16438	3.30966	0.999993	0.21243	37.718		1.46706
GOTERM_MF_FAT	GO:0005524~ATP binding	15	12.931	0.0413544	LOC103689996, ASS1, ATP1A3, AXL, NLRC5, OAS1K, OASL, TAP2, OASL2, TAP1, OAS1B, MLKL, OAS1A, OAS1F, DHX58	100	1403	16438	1.75745	1	0.247889	43.7935		1.38348
GOTERM_MF_FAT	GO:0004300~enoyl-CoA hydratase activity	2	1.72414	0.0414117	ECHS1, LOC100911186	100	7	16438	46.9657	1	0.244056	43.8393		1.38288
GOTERM_MF_FAT	GO:0005179~hormone activity	4	3.44828	0.0463442	ANGPTL8, NPY, LOC100912228, INHA	100	133	16438	4.94376	1	0.26508	47.6558		1.334
GOTERM_MF_FAT	GO:0032559~adenyl ribonucleotide binding	15	12.931	0.0496169	LOC103689996, ASS1, ATP1A3, AXL, NLRC5, OAS1K, OASL, TAP2, OASL2, TAP1, OAS1B, MLKL, OAS1A, OAS1F, DHX58	100	1440	16438	1.71229	1	0.276886	50.0538		1.30437
GOTERM_MF_FAT	GO:0030554~adenyl nucleotide binding	15	12.931	0.0517911	LOC103689996, ASS1, ATP1A3, AXL, NLRC5, OAS1K, OASL, TAP2, OASL2, TAP1, OAS1B, MLKL, OAS1A, OAS1F, DHX58	100	1449	16438	1.70166	1	0.282957	51.5902		1.28574
GOTERM_MF_FAT	GO:0008083~growth factor activity	4	3.44828	0.054374	CSF1, FGF23, OSGIN1, INHA	100	142	16438	4.63042	1	0.290671	53.3584		1.26461
GOTERM_MF_FAT	GO:0038024~cargo receptor activity	3	2.58621	0.0584691	CXCL16, ACKR3, LOXL3	100	65	16438	7.58677	1	0.304833	56.0397		1.23307
GOTERM_MF_FAT	GO:0051427~hormone receptor binding	4	3.44828	0.0630251	STAT4, GNAO1, STAT1, STAT3	100	151	16438	4.35444	1	0.3203	58.8544		1.20049
GOTERM_MF_FAT	GO:0000979~RNA polymerase II core promoter sequence-specific DNA binding	3	2.58621	0.0633043	NLRC5, STAT4, STAT1	100	68	16438	7.25206	1	0.317025	59.0214		1.19857
GOTERM_MF_FAT	GO:0005391~sodium:potassium-exchanging ATPase activity	2	1.72414	0.0699477	FXYD2, ATP1A3	100	12	16438	27.3967	1	0.340154	62.8131		1.15523
GOTERM_MF_FAT	GO:0045236~CXCR chemokine receptor binding	2	1.72414	0.0755531	CXCL9, CXCL10	100	13	16438	25.2892	1	0.357909	65.7568		1.12175
GOTERM_MF_FAT	GO:0008556~potassium-transporting ATPase activity	2	1.72414	0.0755531	FXYD2, ATP1A3	100	13	16438	25.2892	1	0.357909	65.7568		1.12175
GOTERM_MF_FAT	GO:0046983~protein dimerization activity	13	11.2069	0.0839931	TESC, S100A6, CSF1, CRLF1, AXL, INHA, CTNNA1, STAT1, STAT3, RT1-A1, STAT4, TAP2, TAP1	100	1283	16438	1.66558	1	0.38539	69.784		1.07576
GOTERM_MF_FAT	GO:1901363~heterocyclic compound binding	42	36.2069	0.0850284	LOC103689996, RPL36A, TNF, ASS1, ZNFX1, MGC108823, FOXS1, NLRC5, STAT4, IGTP, OASL2, TAP2, TAP1, MLKL, DHX58, GBP5, MGC105567, GNAO1, MRPS28, BATF2, IRGM, AXL, ATP1A3, IFI47, CTNNA1, STAT1, STAT3, IFIT3, IFIT2, OAS1K, LOC100910979, OASL, RGD1309362, RND1, GRN, RAB34, IRF1, OAS1B, IRF2, OAS1A, TNFAIP3, OAS1F	100	5645	16438	1.22302	1	0.384436	70.2466		1.07044
GOTERM_MF_FAT	GO:0000983~transcription factor activity, RNA polymerase II core promoter sequence-specific	2	1.72414	0.0976424	STAT4, STAT1	100	17	16438	19.3388	1	0.424348	75.3798		1.01036

## Sheet: sheet 4
Category	Term	Count	%	PValue	Genes	List Total	Pop Hits	Pop Total	Fold Enrichment	Bonferroni	Benjamini	FDR
GOTERM_CC_FAT	GO:0042611~MHC protein complex (5)	5	4.31034	0.000110313	RT1-A2, RT1-A1, RT1-CE1, RT1-CE5, CD74	88	39	13535	19.7188	0.0238705	0.0238705	0.140229		3.95737
GOTERM_CC_FAT	GO:0005615~extracellular space (22)	22	18.9655	0.000131651	LYZ2, TNF, LOC100912228, CSF1, MMP9, CRLF1, AXL, CXCL9, FGF23, INHA, CX3CL1, LGALS9, SOD3, PRELP, CXCL10, NPY, LOC103694380, CXCL16, GRN, WFDC1, LBP, MTUS1	88	1379	13535	2.45377	0.0284217	0.0143133	0.167331		3.88058
GOTERM_CC_FAT	GO:0042825~TAP complex (3)	3	2.58621	0.000403338	LOC103689996, TAP2, TAP1	88	5	13535	92.2841	0.0845585	0.0290202	0.511837		3.39433
GOTERM_CC_FAT	GO:1990111~spermatoproteasome complex (3)	3	2.58621	0.000403338	PSMB10, PSMB8, PSMB9	88	5	13535	92.2841	0.0845585	0.0290202	0.511837		3.39433
GOTERM_CC_FAT	GO:0042612~MHC class I protein complex (4)	4	3.44828	0.000413945	RT1-A2, RT1-A1, RT1-CE1, RT1-CE5	88	23	13535	26.749	0.0866834	0.0224132	0.525265		3.38306
GOTERM_CC_FAT	GO:0042824~MHC class I peptide loading complex (3)	3	2.58621	0.000602477	LOC103689996, TAP2, TAP1	88	6	13535	76.9034	0.123643	0.0260511	0.763654		3.22006
GOTERM_CC_FAT	GO:0005783~endoplasmic reticulum (19)	19	16.3793	0.00357307	LOC103689996, LYZ2, MGC105567, ASS1, IRGM, ATP1A3, RSAD2, IFI47, MGC108823, CD74, IFIT2, LOC100910979, ANKRD13C, IGTP, RGD1309362, TAP2, TAP1, OAS1B, OAS1A	88	1420	13535	2.05798	0.54338	0.122476	4.45101		2.44696
GOTERM_CC_FAT	GO:0005576~extracellular region (39)	39	33.6207	0.00585756	NDUFB3, FXYD2, S100A6, TNF, LOC100912228, ASS1, MMP9, CSF1, CD248, CRLF1, CXCL9, ECHS1, CX3CL1, CD74, CXCL10, ANGPTL8, ISG15, LOC103694380, LOXL3, LBP, MTUS1, TXNL1, LYZ2, AXL, ATP1A3, FGF23, INHA, LGALS9, SOD3, PSMB8, PRELP, PSMB9, NPY, GRN, CXCL16, RAB34, WFDC1, TNFAIP3, ICOSLG	88	4113	13535	1.45842	0.723785	0.167895	7.20037		2.23228
GOTERM_CC_FAT	GO:0044421~extracellular region part (36)	36	31.0345	0.00638582	NDUFB3, FXYD2, S100A6, TNF, LOC100912228, ASS1, MMP9, CSF1, CD248, CRLF1, CXCL9, ECHS1, CX3CL1, CD74, CXCL10, LOC103694380, LBP, MTUS1, TXNL1, LYZ2, AXL, ATP1A3, FGF23, INHA, LGALS9, SOD3, PSMB8, PSMB9, PRELP, NPY, CXCL16, GRN, RAB34, WFDC1, TNFAIP3, ICOSLG	88	3710	13535	1.49247	0.754137	0.160856	7.82567		2.19478
GOTERM_CC_FAT	GO:0044432~endoplasmic reticulum part (13)	13	11.2069	0.00639325	LOC103689996, LYZ2, MGC105567, IRGM, IFI47, RSAD2, MGC108823, LOC100910979, RGD1309362, IGTP, TAP2, TAP1, OAS1B	88	826	13535	2.42069	0.754539	0.144499	7.83443		2.19428
GOTERM_CC_FAT	GO:0005789~endoplasmic reticulum membrane	12	10.3448	0.00735034	LOC103689996, LOC100910979, IGTP, MGC105567, RGD1309362, IRGM, TAP2, TAP1, OAS1B, RSAD2, IFI47, MGC108823	88	736	13535	2.50772	0.801242	0.14919	8.95734		2.13369
GOTERM_CC_FAT	GO:0042175~nuclear outer membrane-endoplasmic reticulum membrane network	12	10.3448	0.00907833	LOC103689996, LOC100910979, IGTP, MGC105567, RGD1309362, IRGM, TAP2, TAP1, OAS1B, RSAD2, IFI47, MGC108823	88	758	13535	2.43494	0.86429	0.166037	10.9529		2.04199
GOTERM_CC_FAT	GO:0005839~proteasome core complex	3	2.58621	0.009466	PSMB10, PSMB8, PSMB9	88	23	13535	20.0618	0.875435	0.159348	11.395		2.02383
GOTERM_CC_FAT	GO:0048471~perinuclear region of cytoplasm	11	9.48276	0.00952483	S100A6, ANKRD13C, STAT4, NPY, LOC100912228, CSF1, RAB34, ACKR3, CX3CL1, CCNG1, STAT1	88	659	13535	2.56734	0.877045	0.1489	11.4619		2.02114
GOTERM_CC_FAT	GO:0000502~proteasome complex	4	3.44828	0.01112	PSMB10, TXNL1, PSMB8, PSMB9	88	72	13535	8.54482	0.913614	0.160479	13.2587		1.95389
GOTERM_CC_FAT	GO:0098552~side of membrane	8	6.89655	0.0298969	RT1-A2, S100A6, TNF, GNAO1, CXCL9, ICOSLG, CD74, CXCL10	88	465	13535	2.64614	0.998702	0.357991	32.0292		1.52437
GOTERM_CC_FAT	GO:0005739~mitochondrion	19	16.3793	0.0319819	NDUFB3, TXNL1, LRRC10, MRPS28, ASS1, PNKD, RSAD2, ECHS1, NDUFC1, LOC100911186, STAT3, CMPK2, IFIT3, CHCHD10, GRN, TAP1, LOC103694872, OAS1A, MTUS1	88	1777	13535	1.64453	0.99919	0.359115	33.8642		1.4951
GOTERM_CC_FAT	GO:0009897~external side of plasma membrane	6	5.17241	0.0379318	RT1-A2, TNF, CXCL9, ICOSLG, CD74, CXCL10	88	288	13535	3.20431	0.99979	0.392352	38.8527		1.421
GOTERM_CC_FAT	GO:0005890~sodium:potassium-exchanging ATPase complex	2	1.72414	0.0624703	FXYD2, ATP1A3	88	10	13535	30.7614	0.999999	0.543804	55.9802		1.20433
GOTERM_CC_FAT	GO:0009986~cell surface	10	8.62069	0.0777271	RT1-A2, TNF, AXL, CXCL9, ACKR3, LBP, CX3CL1, ICOSLG, CD74, CXCL10	88	815	13535	1.8872	1	0.606487	64.2719		1.10943
GOTERM_CC_FAT	GO:0090533~cation-transporting ATPase complex	2	1.72414	0.0863639	FXYD2, ATP1A3	88	14	13535	21.9724	1	0.628065	68.3019		1.06367
GOTERM_CC_FAT	GO:0018995~host	2	1.72414	0.0922426	TAP1, AXL	88	15	13535	20.5076	1	0.635511	70.8006		1.03507
GOTERM_CC_FAT	GO:0043657~host cell	2	1.72414	0.0922426	TAP1, AXL	88	15	13535	20.5076	1	0.635511	70.8006		1.03507

## Sheet: Sheet 5
		GO Terms						-log(10)Pvalue
		GO:0006952~defense response (48)						25.1692
		GO:0034097~response to cytokine (32)						17.914
		GO:0045087~innate immune response (28)						17.3093
		GO:0006955~immune response (37)						16.9594
		GO:0071345~cellular response to cytokine stimulus (28)						16.202
		GO:0051707~response to other organism (33)						15.7769
		GO:0043207~response to external biotic stimulus (33)						15.7128
		GO:0009607~response to biotic stimulus (33)						15.0148
		GO:0044403~symbiosis, encompassing mutualism through parasitism (26)						14.5767
		GO:0044419~interspecies interaction between organisms (26)						14.5767
		GO:0042611~MHC protein complex (5)						3.95737
		GO:0005615~extracellular space (22)						3.88058
		GO:0042825~TAP complex (3)						3.39433
		GO:1990111~spermatoproteasome complex (3)						3.39433
		GO:0042612~MHC class I protein complex (4)						3.38306
		GO:0042824~MHC class I peptide loading complex (3)						3.22006
		GO:0005783~endoplasmic reticulum (19)						2.44696
		GO:0005576~extracellular region (39)						2.23228
		GO:0044421~extracellular region part (36)						2.19478
		GO:0044432~endoplasmic reticulum part (13)						2.19428
		GO:0005102~receptor binding (32)						9.39181
		GO:0042379~chemokine receptor binding (7)						6.22737
		GO:0005126~cytokine receptor binding (12)						6.20397
		GO:0005125~cytokine activity (10)						5.72387
		GO:0003924~GTPase activity (10)						5.51929
		GO:0001730~2'-5'-oligoadenylate synthetase activity (4)						5.37852
		GO:0001664~G-protein coupled receptor binding (11)						5.29692
		GO:0003725~double-stranded RNA binding (7)						5.26355
		GO:0016817~hydrolase activity, acting on acid anhydrides (17)						4.95029
		GO:0097367~carbohydrate derivative binding (30)						4.77442

## Sheet: Sheet 6
Annotation Cluster 1	Enrichment Score: 12.694118700031286
Category	Term	Count	%	PValue	Genes	List Total	Pop Hits	Pop Total	Fold Enrichment	Bonferroni	Benjamini	FDR
GOTERM_BP_FAT	GO:0006952~defense response	42	39.6226	7.09e-22	CXCL9, CSF1, LYZ2, NLRC5, TNFAIP3, OAS1A, WFDC1, RT1-A1, OAS1B, MGC105567, TNF, CX3CL1, IFIT3, IFIT2, CXCL16, OASL, DHX58, LGALS9, LBP, OASL2, GBP5, BATF2, CD74, RSAD2, STAT1, STAT3, TAP2, TRAFD1, TAP1, ISG15, IFI47, IRGM, ASS1, MGC108823, CXCL10, AXL, IRF1, RAB34, IGTP, ACKR3, LOC100912228, RGD1309362	93	1346	17375	5.8297	2.03e-18	2.03e-18	1.89e-18
GOTERM_BP_FAT	GO:0034097~response to cytokine	30	28.3019	7.04e-18	CXCL9, CSF1, NLRC5, MGC105567, TNF, CX3CL1, IFIT3, IFIT2, CXCL16, LGALS9, FGF23, GBP5, CD74, STAT1, STAT3, TRAFD1, ISG15, IFI47, MMP9, IRGM, ASS1, PSMB9, MGC108823, GNAO1, CXCL10, AXL, IRF1, IGTP, ACKR3, RGD1309362	93	748	17375	7.4931	2.01e-14	1.01e-14	9.37e-15
GOTERM_BP_FAT	GO:0071345~cellular response to cytokine stimulus	26	24.5283	6.98e-16	CXCL9, CSF1, NLRC5, MGC105567, TNF, CX3CL1, IFIT3, IFIT2, LGALS9, FGF23, GBP5, CD74, STAT1, STAT3, IFI47, MMP9, IRGM, ASS1, PSMB9, MGC108823, CXCL10, AXL, IRF1, IGTP, ACKR3, RGD1309362	93	610	17375	7.96316	1.91e-12	5.42e-13	5.05e-13
GOTERM_BP_FAT	GO:0010033~response to organic substance	44	41.5094	1.16e-10	GRN, CXCL9, CSF1, NLRC5, TNFAIP3, WFDC1, MGC105567, TNF, CX3CL1, IFIT3, IFIT2, CXCL16, RPL36AL, CTNNA1, LGALS9, LBP, FGF23, CAR3, GBP5, CD74, STAT1, TESC, STAT3, TAP2, MTUS1, TRAFD1, ISG15, IFI47, MMP9, IRGM, ASS1, PSMB9, MGC108823, GNAO1, CXCL10, AXL, IRF1, RAB34, CCNG1, IGTP, CMPK2, ACKR3, RGD1309362, LY6E	93	3067	17375	2.68028	3.32e-07	1.75e-08	1.63e-08
GOTERM_BP_FAT	GO:0009605~response to external stimulus	37	34.9057	4.87e-10	CXCL9, CSF1, LYZ2, NLRC5, TNFAIP3, OAS1A, WFDC1, OAS1B, TNF, CX3CL1, IFIT3, IFIT2, CXCL16, OASL, DHX58, LGALS9, LBP, FGF23, OASL2, GBP5, BATF2, CD74, RSAD2, STAT1, TAP2, MTUS1, ISG15, MMP9, ASS1, PSMB9, CXCL10, AXL, IRF1, RAB34, CMPK2, ACKR3, LOC100912228	93	2306	17375	2.99767	1.39e-06	6.33e-08	5.89e-08
GOTERM_BP_FAT	GO:0071310~cellular response to organic substance	34	32.0755	5.17e-09	CXCL9, CSF1, NLRC5, TNFAIP3, MGC105567, TNF, CX3CL1, IFIT3, IFIT2, CXCL16, CTNNA1, LGALS9, LBP, FGF23, GBP5, CD74, STAT1, TESC, STAT3, MTUS1, IFI47, MMP9, IRGM, ASS1, PSMB9, MGC108823, CXCL10, AXL, IRF1, RAB34, IGTP, CMPK2, ACKR3, RGD1309362	93	2143	17375	2.96414	1.48e-05	5.49e-07	5.1e-07
GOTERM_BP_FAT	GO:0070887~cellular response to chemical stimulus	37	34.9057	1.36e-08	CXCL9, CSF1, NLRC5, TNFAIP3, MGC105567, TNF, CX3CL1, IFIT3, IFIT2, CXCL16, CTNNA1, LGALS9, LBP, FGF23, GBP5, CD74, STAT1, TESC, STAT3, TXNL1, MTUS1, IFI47, SOD3, MMP9, IRGM, ASS1, PSMB9, MGC108823, CXCL10, AXL, IRF1, RAB34, IGTP, CMPK2, ACKR3, RGD1309362, LY6E	93	2604	17375	2.65462	3.9e-05	1.34e-06	1.25e-06
Annotation Cluster 2	Enrichment Score: 10.941383198743099
Category	Term	Count	%	PValue	Genes	List Total	Pop Hits	Pop Total	Fold Enrichment	Bonferroni	Benjamini	FDR
GOTERM_BP_FAT	GO:0006952~defense response	42	39.6226	7.09e-22	CXCL9, CSF1, LYZ2, NLRC5, TNFAIP3, OAS1A, WFDC1, RT1-A1, OAS1B, MGC105567, TNF, CX3CL1, IFIT3, IFIT2, CXCL16, OASL, DHX58, LGALS9, LBP, OASL2, GBP5, BATF2, CD74, RSAD2, STAT1, STAT3, TAP2, TRAFD1, TAP1, ISG15, IFI47, IRGM, ASS1, MGC108823, CXCL10, AXL, IRF1, RAB34, IGTP, ACKR3, LOC100912228, RGD1309362	93	1346	17375	5.8297	2.03e-18	2.03e-18	1.89e-18
GOTERM_BP_FAT	GO:0045087~innate immune response	25	23.5849	7.58e-16	CSF1, NLRC5, TNFAIP3, OAS1A, RT1-A1, OAS1B, TNF, CX3CL1, CXCL16, OASL, DHX58, LGALS9, LBP, OASL2, GBP5, RSAD2, STAT1, TAP2, TRAFD1, TAP1, ISG15, IRGM, ASS1, AXL, IRF1	93	551	17375	8.47677	2.22e-12	5.42e-13	5.05e-13
GOTERM_BP_FAT	GO:0006955~immune response	32	30.1887	1.36e-14	CXCL9, CSF1, NLRC5, TNFAIP3, OAS1A, RT1-A1, OAS1B, RT1-A2, TNF, CX3CL1, CXCL16, OASL, DHX58, LGALS9, LBP, OASL2, GBP5, CD74, RSAD2, STAT1, TAP2, TRAFD1, TAP1, ISG15, RT1-CE5, IRGM, ASS1, RT1-CE1, CXCL10, AXL, IRF1, LOC100912228	93	1159	17375	5.15832	3.91e-11	7.81e-12	7.27e-12
GOTERM_BP_FAT	GO:0051707~response to other organism	29	27.3585	4.59e-14	CXCL9, LYZ2, NLRC5, TNFAIP3, OAS1A, OAS1B, TNF, IFIT3, IFIT2, CXCL16, OASL, DHX58, LGALS9, LBP, OASL2, BATF2, RSAD2, STAT1, TAP2, ISG15, MMP9, ASS1, PSMB9, CXCL10, AXL, IRF1, RAB34, CMPK2, ACKR3	93	961	17375	5.63789	1.31e-10	2.13e-11	1.98e-11
GOTERM_BP_FAT	GO:0043207~response to external biotic stimulus	29	27.3585	5.21e-14	CXCL9, LYZ2, NLRC5, TNFAIP3, OAS1A, OAS1B, TNF, IFIT3, IFIT2, CXCL16, OASL, DHX58, LGALS9, LBP, OASL2, BATF2, RSAD2, STAT1, TAP2, ISG15, MMP9, ASS1, PSMB9, CXCL10, AXL, IRF1, RAB34, CMPK2, ACKR3	93	966	17375	5.60871	1.49e-10	2.13e-11	1.98e-11
GOTERM_BP_FAT	GO:0009607~response to biotic stimulus	29	27.3585	1.9e-13	CXCL9, LYZ2, NLRC5, TNFAIP3, OAS1A, OAS1B, TNF, IFIT3, IFIT2, CXCL16, OASL, DHX58, LGALS9, LBP, OASL2, BATF2, RSAD2, STAT1, TAP2, ISG15, MMP9, ASS1, PSMB9, CXCL10, AXL, IRF1, RAB34, CMPK2, ACKR3	93	1018	17375	5.32221	5.44e-10	6.8e-11	6.33e-11
GOTERM_BP_FAT	GO:0044419~interspecies interaction between organisms	23	21.6981	2.75e-13	CXCL9, RSAD2, STAT1, TAP2, NLRC5, TAP1, OAS1A, ISG15, OAS1B, TNF, MMP9, IFIT3, OASL, PSMB9, IFIT2, CXCL10, AXL, IRF1, DHX58, ACKR3, LGALS9, LBP, OASL2	93	585	17375	7.34537	7.86e-10	7.86e-11	7.32e-11
GOTERM_BP_FAT	GO:0044403~symbiosis, encompassing mutualism through parasitism	23	21.6981	2.75e-13	CXCL9, RSAD2, STAT1, TAP2, NLRC5, TAP1, OAS1A, ISG15, OAS1B, TNF, MMP9, IFIT3, OASL, PSMB9, IFIT2, CXCL10, AXL, IRF1, DHX58, ACKR3, LGALS9, LBP, OASL2	93	585	17375	7.34537	7.86e-10	7.86e-11	7.32e-11
GOTERM_BP_FAT	GO:0016032~viral process	22	20.7547	4.94e-13	CXCL9, RSAD2, STAT1, TAP2, NLRC5, TAP1, OAS1A, ISG15, OAS1B, TNF, MMP9, IFIT3, OASL, PSMB9, IFIT2, CXCL10, AXL, IRF1, DHX58, ACKR3, LGALS9, OASL2	93	537	17375	7.65403	1.41e-09	1.29e-10	1.2e-10
GOTERM_BP_FAT	GO:0044764~multi-organism cellular process	22	20.7547	5.69e-13	CXCL9, RSAD2, STAT1, TAP2, NLRC5, TAP1, OAS1A, ISG15, OAS1B, TNF, MMP9, IFIT3, OASL, PSMB9, IFIT2, CXCL10, AXL, IRF1, DHX58, ACKR3, LGALS9, OASL2	93	541	17375	7.59744	1.63e-09	1.36e-10	1.26e-10
GOTERM_BP_FAT	GO:0009615~response to virus	17	16.0377	1.36e-11	CXCL9, RSAD2, NLRC5, OAS1A, ISG15, OAS1B, TNF, IFIT3, OASL, PSMB9, IFIT2, CXCL10, IRF1, DHX58, ACKR3, LGALS9, OASL2	93	325	17375	9.77254	3.89e-08	2.78e-09	2.58e-09
GOTERM_BP_FAT	GO:0098542~defense response to other organism	20	18.8679	2.76e-11	BATF2, CXCL9, RSAD2, LYZ2, NLRC5, OAS1A, ISG15, OAS1B, TNF, IFIT3, OASL, IFIT2, CXCL10, IRF1, RAB34, DHX58, ACKR3, LGALS9, LBP, OASL2	93	524	17375	7.13084	7.9e-08	5.27e-09	4.9e-09
GOTERM_BP_FAT	GO:0002252~immune effector process	22	20.7547	6.98e-11	CD74, CXCL9, RSAD2, TAP2, NLRC5, TAP1, OAS1A, ISG15, RT1-A1, OAS1B, RT1-A2, TNF, IFIT3, OASL, IFIT2, CXCL10, IRF1, DHX58, ACKR3, LGALS9, LBP, OASL2	93	698	17375	5.88856	2e-07	1.11e-08	1.03e-08
GOTERM_BP_FAT	GO:0002682~regulation of immune system process	27	25.4717	3.96e-10	CXCL9, CSF1, NLRC5, TNFAIP3, RT1-A1, TAPBPL, RT1-A2, TNF, CX3CL1, DHX58, LGALS9, LBP, GBP5, CD74, RSAD2, TESC, TAP2, MTUS1, TRAFD1, TAP1, ISG15, MMP9, CXCL10, AXL, IRF1, ACKR3, LOC100912228	93	1208	17375	4.17579	1.13e-06	5.67e-08	5.28e-08
GOTERM_BP_FAT	GO:0002684~positive regulation of immune system process	22	20.7547	4.42e-10	GBP5, CD74, CXCL9, RSAD2, CSF1, TESC, TAP2, NLRC5, TAP1, TNFAIP3, ISG15, RT1-A1, RT1-A2, TNF, MMP9, CX3CL1, CXCL10, AXL, IRF1, DHX58, LGALS9, LBP	93	772	17375	5.32411	1.27e-06	6.03e-08	5.61e-08
GOTERM_BP_FAT	GO:0009605~response to external stimulus	37	34.9057	4.87e-10	CXCL9, CSF1, LYZ2, NLRC5, TNFAIP3, OAS1A, WFDC1, OAS1B, TNF, CX3CL1, IFIT3, IFIT2, CXCL16, OASL, DHX58, LGALS9, LBP, FGF23, OASL2, GBP5, BATF2, CD74, RSAD2, STAT1, TAP2, MTUS1, ISG15, MMP9, ASS1, PSMB9, CXCL10, AXL, IRF1, RAB34, CMPK2, ACKR3, LOC100912228	93	2306	17375	2.99767	1.39e-06	6.33e-08	5.89e-08
GOTERM_BP_FAT	GO:0051607~defense response to virus	14	13.2075	1.09e-09	CXCL9, RSAD2, NLRC5, OAS1A, ISG15, OAS1B, IFIT3, OASL, IFIT2, CXCL10, IRF1, DHX58, ACKR3, OASL2	93	260	17375	10.06	3.13e-06	1.36e-07	1.26e-07
GOTERM_BP_FAT	GO:0043900~regulation of multi-organism process	14	13.2075	4.71e-07	RSAD2, STAT1, TAP2, TAP1, TNFAIP3, ISG15, OAS1B, TNF, OASL, RAB34, DHX58, ACKR3, LGALS9, LBP	93	435	17375	6.01285	0.00134618	3.85e-05	3.58e-05
GOTERM_BP_FAT	GO:0043903~regulation of symbiosis, encompassing mutualism through parasitism	12	11.3208	1.23e-06	RSAD2, STAT1, DHX58, TAP2, TAP1, ACKR3, ISG15, OAS1B, LGALS9, LBP, TNF, OASL	93	327	17375	6.85607	0.00350601	8.36e-05	7.78e-05
GOTERM_BP_FAT	GO:0050792~regulation of viral process	11	10.3774	3.83e-06	RSAD2, STAT1, DHX58, TAP2, TAP1, ACKR3, ISG15, OAS1B, LGALS9, TNF, OASL	93	297	17375	6.91955	0.0109152	0.000211	0.000196
GOTERM_BP_FAT	GO:0080134~regulation of response to stress	19	17.9245	4.48e-05	GBP5, CD74, RSAD2, TAP2, NLRC5, WFDC1, TRAFD1, TAP1, TNFAIP3, RT1-A1, TNF, CX3CL1, IRF1, RAB34, DHX58, ACKR3, LGALS9, LBP, LOC100912228	93	1191	17375	2.98046	0.120466	0.00180789	0.00168223
Annotation Cluster 3	Enrichment Score: 4.681025216201431
Category	Term	Count	%	PValue	Genes	List Total	Pop Hits	Pop Total	Fold Enrichment	Bonferroni	Benjamini	FDR
GOTERM_BP_FAT	GO:0071222~cellular response to lipopolysaccharide	10	9.43396	8.03e-07	CXCL10, STAT1, AXL, CMPK2, TNFAIP3, LBP, TNF, MMP9, ASS1, CXCL16	93	192	17375	9.73062	0.00229637	6.05e-05	5.63e-05
GOTERM_BP_FAT	GO:0009617~response to bacterium	16	15.0943	1.2e-06	CXCL9, STAT1, LYZ2, TAP2, TNFAIP3, ISG15, TNF, MMP9, ASS1, CXCL16, CXCL10, AXL, RAB34, CMPK2, LGALS9, LBP	93	638	17375	4.68534	0.00343802	8.36e-05	7.78e-05
GOTERM_BP_FAT	GO:0071219~cellular response to molecule of bacterial origin	10	9.43396	1.23e-06	CXCL10, STAT1, AXL, CMPK2, TNFAIP3, LBP, TNF, MMP9, ASS1, CXCL16	93	202	17375	9.24891	0.00350463	8.36e-05	7.78e-05
GOTERM_BP_FAT	GO:0002237~response to molecule of bacterial origin	13	12.2642	2.68e-06	CXCL9, STAT1, TAP2, TNFAIP3, TNF, MMP9, ASS1, CXCL16, CXCL10, AXL, CMPK2, LGALS9, LBP	93	429	17375	5.66145	0.0076466	0.000163	0.000152
GOTERM_BP_FAT	GO:0071216~cellular response to biotic stimulus	10	9.43396	3.21e-06	CXCL10, STAT1, AXL, CMPK2, TNFAIP3, LBP, TNF, MMP9, ASS1, CXCL16	93	227	17375	8.23031	0.00914929	0.00018	0.000168
GOTERM_BP_FAT	GO:1901700~response to oxygen-containing compound	26	24.5283	9.19e-06	GRN, CXCL9, TNFAIP3, WFDC1, TNF, CXCL16, RPL36AL, CTNNA1, LGALS9, LBP, FGF23, CAR3, STAT1, TESC, STAT3, MTUS1, SOD3, MMP9, ASS1, GNAO1, CXCL10, AXL, IRF1, RAB34, CMPK2, LY6E	93	1872	17375	2.59483	0.0259773	0.000446	0.000415
GOTERM_BP_FAT	GO:0032496~response to lipopolysaccharide	12	11.3208	1.14e-05	CXCL10, CXCL9, STAT1, AXL, CMPK2, TNFAIP3, LGALS9, LBP, TNF, MMP9, ASS1, CXCL16	93	413	17375	5.42842	0.032231	0.000537	0.0005
GOTERM_BP_FAT	GO:1901701~cellular response to oxygen-containing compound	19	17.9245	1.34e-05	STAT1, TESC, STAT3, MTUS1, TNFAIP3, TNF, SOD3, MMP9, ASS1, CXCL16, CXCL10, AXL, IRF1, RAB34, CTNNA1, CMPK2, LBP, FGF23, LY6E	93	1088	17375	3.26262	0.0377662	0.000611	0.000569
GOTERM_BP_FAT	GO:0033993~response to lipid	19	17.9245	4.89e-05	CXCL9, GRN, STAT1, TESC, STAT3, WFDC1, TNFAIP3, TNF, MMP9, ASS1, CXCL16, CXCL10, RPL36AL, AXL, IRF1, CMPK2, LGALS9, LBP, FGF23	93	1199	17375	2.96058	0.13072	0.001919	0.00178561
GOTERM_BP_FAT	GO:0071396~cellular response to lipid	13	12.2642	9.35e-05	STAT1, TESC, TNFAIP3, TNF, MMP9, ASS1, CXCL16, CXCL10, AXL, IRF1, CMPK2, LBP, FGF23	93	614	17375	3.95564	0.234852	0.00314911	0.00293022
GOTERM_BP_FAT	GO:0016477~cell migration	15	14.1509	0.0037767	CD74, CXCL9, CSF1, STAT1, STAT3, MTUS1, TNF, MMP9, CX3CL1, CXCL16, CXCL10, AXL, CD248, LGALS9, LBP	93	1188	17375	2.35894	0.99998	0.0584469	0.0543844
GOTERM_BP_FAT	GO:0010035~response to inorganic substance	9	8.49057	0.0269888	GNAO1, STAT1, AXL, TNFAIP3, TNF, FGF23, MMP9, SOD3, ASS1	93	677	17375	2.48368	1	0.246866	0.229707
Annotation Cluster 4	Enrichment Score: 4.646540113584518
Category	Term	Count	%	PValue	Genes	List Total	Pop Hits	Pop Total	Fold Enrichment	Bonferroni	Benjamini	FDR
GOTERM_BP_FAT	GO:0019882~antigen processing and presentation	12	11.3208	3.93e-11	CD74, RAB34, TAP2, TAP1, RT1-A1, RT1-CE5, TAPBPL, RT1-A2, RT1-T24-3, PSMB8, RT1-CE1, PSMB9	93	121	17375	18.5284	1.13e-07	7.04e-09	6.55e-09
GOTERM_BP_FAT	GO:0048002~antigen processing and presentation of peptide antigen	9	8.49057	4.6e-09	CD74, TAP2, TAP1, RT1-A1, RT1-CE5, TAPBPL, RT1-A2, RT1-T24-3, RT1-CE1	93	73	17375	23.0336	1.32e-05	5.06e-07	4.71e-07
GOTERM_BP_FAT	GO:0002474~antigen processing and presentation of peptide antigen via MHC class I	8	7.54717	1.17e-08	TAP2, TAP1, RT1-A1, RT1-CE5, TAPBPL, RT1-A2, RT1-T24-3, RT1-CE1	93	53	17375	28.2004	3.35e-05	1.2e-06	1.11e-06
KEGG_PATHWAY	rno04612:Antigen processing and presentation	10	9.43396	1.46e-08	CD74, TAP2, TAP1, RT1-CE7, RT1-A1, RT1-CE5, RT1-A2, TNF, RT1-T24-3, RT1-CE1	54	97	7749	14.7938	2.04e-06	1.11e-06	9.8e-07
KEGG_PATHWAY	rno05168:Herpes simplex infection	13	12.2642	1.58e-08	CD74, STAT1, TAP2, TAP1, OAS1A, RT1-CE7, RT1-A1, OAS1B, RT1-CE5, RT1-A2, TNF, RT1-CE1, RT1-T24-3	54	216	7749	8.63657	2.21e-06	1.11e-06	9.8e-07
INTERPRO	IPR001039:MHC class I, alpha chain, alpha1/alpha2	6	5.66038	3.43e-06	RT1-CE7, RT1-A1, RT1-CE5, RT1-A2, RT1-T24-3, RT1-CE1	101	45	19384	25.5894	0.000784	0.000315	0.000296
INTERPRO	IPR003597:Immunoglobulin C1-set	7	6.60377	4.13e-06	RT1-CE7, RT1-A1, RT1-CE5, TAPBPL, RT1-A2, RT1-T24-3, RT1-CE1	101	82	19384	16.3835	0.000946	0.000315	0.000296
KEGG_PATHWAY	rno05332:Graft-versus-host disease	7	6.60377	5.08e-06	RT1-CE7, RT1-A1, RT1-CE5, RT1-A2, TNF, RT1-T24-3, RT1-CE1	54	66	7749	15.2197	0.000711	0.000227	0.000201
KEGG_PATHWAY	rno05330:Allograft rejection	7	6.60377	7.18e-06	RT1-CE7, RT1-A1, RT1-CE5, RT1-A2, TNF, RT1-T24-3, RT1-CE1	54	70	7749	14.35	0.00100507	0.000227	0.000201
KEGG_PATHWAY	rno04940:Type I diabetes mellitus	7	6.60377	1.16e-05	RT1-CE7, RT1-A1, RT1-CE5, RT1-A2, TNF, RT1-T24-3, RT1-CE1	54	76	7749	13.2171	0.00162369	0.000271	0.00024
SMART	SM00407:IGc1	7	6.60377	1.18e-05	RT1-CE7, RT1-A1, RT1-CE5, TAPBPL, RT1-A2, RT1-T24-3, RT1-CE1	62	82	9680	13.3281	0.000635	0.000635	0.000635
INTERPRO	IPR011161:MHC class I-like antigen recognition	6	5.66038	1.22e-05	RT1-CE7, RT1-A1, RT1-CE5, RT1-A2, RT1-T24-3, RT1-CE1	101	58	19384	19.8539	0.00278721	0.000603	0.000566
INTERPRO	IPR011162:MHC classes I/II-like antigen recognition protein	6	5.66038	3.07e-05	RT1-CE7, RT1-A1, RT1-CE5, RT1-A2, RT1-T24-3, RT1-CE1	101	70	19384	16.4504	0.00699594	0.00117007	0.00109854
GOTERM_MF_FAT	GO:0042605~peptide antigen binding	5	4.71698	5.05e-05	TAP2, TAP1, RT1-A1, RT1-T24-3, RT1-CE1	92	37	16438	24.1451	0.0173621	0.00250202	0.00232176
INTERPRO	IPR003006:Immunoglobulin/major histocompatibility complex, conserved site	6	5.66038	5.5e-05	RT1-CE7, RT1-A1, RT1-CE5, TAPBPL, RT1-A2, RT1-T24-3	101	79	19384	14.5763	0.0125239	0.00140029	0.00131468
KEGG_PATHWAY	rno05169:Epstein-Barr virus infection	8	7.54717	5.94e-05	STAT3, RT1-CE7, TNFAIP3, RT1-A1, RT1-CE5, RT1-A2, RT1-T24-3, RT1-CE1	54	148	7749	7.75676	0.00828349	0.00118825	0.00105245
GOTERM_CC_FAT	GO:0042611~MHC protein complex	5	4.71698	7.95e-05	CD74, RT1-A1, RT1-CE5, RT1-A2, RT1-CE1	81	39	13535	21.4229	0.0173438	0.0174953	0.0171772
INTERPRO	IPR010579:MHC class I, alpha chain, C-terminal	4	3.77358	0.000142	RT1-A1, RT1-CE5, RT1-A2, RT1-CE1	101	20	19384	38.3842	0.0321059	0.00296638	0.00278503
UP_KEYWORDS	MHC I	4	3.77358	0.000147	RT1-A1, RT1-CE5, RT1-A2, RT1-CE1	104	21	20793	38.0824	0.0186585	0.00269049	0.00252233
KEGG_PATHWAY	rno05320:Autoimmune thyroid disease	6	5.66038	0.000168	RT1-CE7, RT1-A1, RT1-CE5, RT1-A2, RT1-T24-3, RT1-CE1	54	77	7749	11.1818	0.0232523	0.00294062	0.00260455
KEGG_PATHWAY	rno04145:Phagosome	8	7.54717	0.000311	TAP2, TAP1, RT1-CE7, RT1-A1, RT1-CE5, RT1-A2, RT1-T24-3, RT1-CE1	54	193	7749	5.94819	0.0426783	0.00484544	0.00429167
GOTERM_CC_FAT	GO:0042612~MHC class I protein complex	4	3.77358	0.000323	RT1-A1, RT1-CE5, RT1-A2, RT1-CE1	81	23	13535	29.0607	0.0686783	0.0187578	0.0184167
KEGG_PATHWAY	rno05416:Viral myocarditis	6	5.66038	0.00035	RT1-CE7, RT1-A1, RT1-CE5, RT1-A2, RT1-T24-3, RT1-CE1	54	90	7749	9.56667	0.0477641	0.00489339	0.00433415
KEGG_PATHWAY	rno04514:Cell adhesion molecules (CAMs)	7	6.60377	0.00105986	RT1-CE7, RT1-A1, RT1-CE5, RT1-A2, ICOSLG, RT1-T24-3, RT1-CE1	54	172	7749	5.84012	0.137965	0.0125186	0.0110879
INTERPRO	IPR007110:Immunoglobulin-like domain	10	9.43396	0.00231745	AXL, RT1-CE7, RT1-A1, RT1-CE5, TAPBPL, RT1-A2, ICOSLG, RT1-T24-3, CRLF1, RT1-CE1	101	556	19384	3.45181	0.412167	0.0331685	0.0311408
KEGG_PATHWAY	rno05203:Viral carcinogenesis	7	6.60377	0.00508684	STAT3, RT1-CE7, RT1-A1, RT1-CE5, RT1-A2, RT1-T24-3, RT1-CE1	54	235	7749	4.27447	0.510306	0.0445099	0.039423
KEGG_PATHWAY	rno05166:HTLV-I infection	7	6.60377	0.0134553	RT1-CE7, RT1-A1, RT1-CE5, RT1-A2, TNF, RT1-T24-3, RT1-CE1	54	289	7749	3.47578	0.849912	0.0897021	0.0794504
INTERPRO	IPR013783:Immunoglobulin-like fold	10	9.43396	0.0138852	AXL, RT1-CE7, RT1-A1, RT1-CE5, TAPBPL, RT1-A2, ICOSLG, RT1-T24-3, CRLF1, RT1-CE1	101	737	19384	2.60408	0.959319	0.151414	0.142158
KEGG_PATHWAY	rno04144:Endocytosis	6	5.66038	0.0364275	RT1-CE7, RT1-A1, RT1-CE5, RT1-A2, RT1-T24-3, RT1-CE1	54	270	7749	3.18889	0.994456	0.231812	0.205319
Annotation Cluster 5	Enrichment Score: 4.285488812092544
Category	Term	Count	%	PValue	Genes	List Total	Pop Hits	Pop Total	Fold Enrichment	Bonferroni	Benjamini	FDR
GOTERM_BP_FAT	GO:0002474~antigen processing and presentation of peptide antigen via MHC class I	8	7.54717	1.17e-08	TAP2, TAP1, RT1-A1, RT1-CE5, TAPBPL, RT1-A2, RT1-T24-3, RT1-CE1	93	53	17375	28.2004	3.35e-05	1.2e-06	1.11e-06
GOTERM_BP_FAT	GO:0002577~regulation of antigen processing and presentation	4	3.77358	0.000304	CD74, TAP2, TAP1, TAPBPL	93	25	17375	29.8925	0.580854	0.00887146	0.00825483
GOTERM_BP_FAT	GO:0002589~regulation of antigen processing and presentation of peptide antigen via MHC class I	3	2.83019	0.000975	TAP2, TAP1, TAPBPL	93	9	17375	62.276	0.93867	0.0228699	0.0212802
GOTERM_BP_FAT	GO:0002583~regulation of antigen processing and presentation of peptide antigen	3	2.83019	0.00208259	TAP2, TAP1, TAPBPL	93	13	17375	43.1141	0.997442	0.0386302	0.0359451
Annotation Cluster 6	Enrichment Score: 4.166468266116066
Category	Term	Count	%	PValue	Genes	List Total	Pop Hits	Pop Total	Fold Enrichment	Bonferroni	Benjamini	FDR
UP_KEYWORDS	Innate immunity	9	8.49057	1.66e-07	CSF1, RSAD2, IRF1, OAS1A, OAS1B, LBP, IRGM, OASL2, OASL	104	122	20793	14.7491	2.13e-05	1.06e-05	9.98e-06
UP_KEYWORDS	Antiviral defense	6	5.66038	1.99e-06	RSAD2, IRF1, OAS1A, OAS1B, OASL2, OASL	104	42	20793	28.5618	0.000255	6.36e-05	5.97e-05
GOTERM_MF_FAT	GO:0001730~2'-5'-oligoadenylate synthetase activity	4	3.77358	3.24e-06	OAS1A, OAS1B, OASL2, OASL	92	6	16438	119.116	0.00112481	0.000563	0.000522
INTERPRO	IPR018952:2'-5'-oligoadenylate synthetase 1, domain 2/C-terminal	4	3.77358	4.65e-05	OAS1A, OAS1B, OASL2, OASL	101	14	19384	54.8345	0.0105995	0.00133198	0.00125055
INTERPRO	IPR026774:2'-5'-oligoadenylate synthase	4	3.77358	4.65e-05	OAS1A, OAS1B, OASL2, OASL	101	14	19384	54.8345	0.0105995	0.00133198	0.00125055
INTERPRO	IPR006116:2-5-oligoadenylate synthetase, N-terminal	4	3.77358	7.11e-05	OAS1A, OAS1B, OASL2, OASL	101	16	19384	47.9802	0.01614	0.00162711	0.00152763
GOTERM_MF_FAT	GO:0070566~adenylyltransferase activity	4	3.77358	0.000268	OAS1A, OAS1B, OASL2, OASL	92	23	16438	31.0737	0.0888948	0.00581778	0.00539863
GOTERM_MF_FAT	GO:0003725~double-stranded RNA binding	5	4.71698	0.000752	DHX58, OAS1A, OAS1B, OASL2, OASL	92	74	16438	12.0726	0.229843	0.0098469	0.00913747
INTERPRO	IPR006117:2-5-oligoadenylate synthetase, conserved site	3	2.83019	0.00198046	OAS1A, OASL2, OASL	101	13	19384	44.2894	0.364901	0.030235	0.0283866
GOTERM_MF_FAT	GO:0016779~nucleotidyltransferase activity	4	3.77358	0.0327991	OAS1A, OAS1B, OASL2, OASL	92	126	16438	5.67219	0.999991	0.227625	0.211226
Annotation Cluster 7	Enrichment Score: 4.1536577522860405
Category	Term	Count	%	PValue	Genes	List Total	Pop Hits	Pop Total	Fold Enrichment	Bonferroni	Benjamini	FDR
GOTERM_BP_FAT	GO:0043900~regulation of multi-organism process	14	13.2075	4.71e-07	RSAD2, STAT1, TAP2, TAP1, TNFAIP3, ISG15, OAS1B, TNF, OASL, RAB34, DHX58, ACKR3, LGALS9, LBP	93	435	17375	6.01285	0.00134618	3.85e-05	3.58e-05
GOTERM_BP_FAT	GO:0043903~regulation of symbiosis, encompassing mutualism through parasitism	12	11.3208	1.23e-06	RSAD2, STAT1, DHX58, TAP2, TAP1, ACKR3, ISG15, OAS1B, LGALS9, LBP, TNF, OASL	93	327	17375	6.85607	0.00350601	8.36e-05	7.78e-05
GOTERM_BP_FAT	GO:0043901~negative regulation of multi-organism process	9	8.49057	1.57e-06	RSAD2, STAT1, DHX58, TNFAIP3, ISG15, OAS1B, LBP, TNF, OASL	93	154	17375	10.9185	0.00449561	0.000102	9.53e-05
GOTERM_BP_FAT	GO:0050792~regulation of viral process	11	10.3774	3.83e-06	RSAD2, STAT1, DHX58, TAP2, TAP1, ACKR3, ISG15, OAS1B, LGALS9, TNF, OASL	93	297	17375	6.91955	0.0109152	0.000211	0.000196
GOTERM_BP_FAT	GO:0048525~negative regulation of viral process	7	6.60377	1.67e-05	RSAD2, STAT1, DHX58, ISG15, OAS1B, TNF, OASL	93	102	17375	12.8215	0.0467741	0.000748	0.000696
GOTERM_BP_FAT	GO:0019058~viral life cycle	9	8.49057	2.4e-05	RSAD2, AXL, TAP2, TAP1, ISG15, OAS1B, LGALS9, TNF, OASL	93	223	17375	7.54014	0.0662834	0.00103911	0.000967
GOTERM_BP_FAT	GO:0045071~negative regulation of viral genome replication	5	4.71698	6.42e-05	RSAD2, ISG15, OAS1B, TNF, OASL	93	41	17375	22.7839	0.167818	0.00241708	0.00224908
GOTERM_BP_FAT	GO:0045069~regulation of viral genome replication	5	4.71698	0.000545	RSAD2, ISG15, OAS1B, TNF, OASL	93	71	17375	13.1569	0.790284	0.0147318	0.0137079
GOTERM_BP_FAT	GO:0019079~viral genome replication	5	4.71698	0.000778	RSAD2, ISG15, OAS1B, TNF, OASL	93	78	17375	11.9762	0.892438	0.0195677	0.0182076
GOTERM_BP_FAT	GO:1903901~negative regulation of viral life cycle	5	4.71698	0.000897	RSAD2, ISG15, OAS1B, TNF, OASL	93	81	17375	11.5326	0.923434	0.0215836	0.0200834
GOTERM_BP_FAT	GO:1903900~regulation of viral life cycle	6	5.66038	0.00106991	RSAD2, ISG15, OAS1B, LGALS9, TNF, OASL	93	146	17375	7.67786	0.953337	0.0239309	0.0222675
GOTERM_BP_FAT	GO:0030278~regulation of ossification	6	5.66038	0.00457564	CSF1, RSAD2, ISG15, TNF, FGF23, DHRS3	93	204	17375	5.49494	0.999998	0.0671797	0.0625102
KEGG_PATHWAY	rno05164:Influenza A	6	5.66038	0.00602187	CXCL10, RSAD2, STAT1, OAS1A, OAS1B, TNF	54	171	7749	5.03509	0.570705	0.0495919	0.0439242
Annotation Cluster 8	Enrichment Score: 3.928252439206133
Category	Term	Count	%	PValue	Genes	List Total	Pop Hits	Pop Total	Fold Enrichment	Bonferroni	Benjamini	FDR
GOTERM_BP_FAT	GO:0002682~regulation of immune system process	27	25.4717	3.96e-10	CXCL9, CSF1, NLRC5, TNFAIP3, RT1-A1, TAPBPL, RT1-A2, TNF, CX3CL1, DHX58, LGALS9, LBP, GBP5, CD74, RSAD2, TESC, TAP2, MTUS1, TRAFD1, TAP1, ISG15, MMP9, CXCL10, AXL, IRF1, ACKR3, LOC100912228	93	1208	17375	4.17579	1.13e-06	5.67e-08	5.28e-08
GOTERM_BP_FAT	GO:0002684~positive regulation of immune system process	22	20.7547	4.42e-10	GBP5, CD74, CXCL9, RSAD2, CSF1, TESC, TAP2, NLRC5, TAP1, TNFAIP3, ISG15, RT1-A1, RT1-A2, TNF, MMP9, CX3CL1, CXCL10, AXL, IRF1, DHX58, LGALS9, LBP	93	772	17375	5.32411	1.27e-06	6.03e-08	5.61e-08
GOTERM_BP_FAT	GO:0045088~regulation of innate immune response	13	12.2642	1.69e-09	GBP5, RSAD2, TAP2, NLRC5, TRAFD1, TAP1, TNFAIP3, RT1-A1, TNF, IRF1, DHX58, LGALS9, LBP	93	218	17375	11.1411	4.83e-06	2.01e-07	1.87e-07
GOTERM_BP_FAT	GO:0045824~negative regulation of innate immune response	8	7.54717	1.8e-09	DHX58, NLRC5, TAP2, TRAFD1, TAP1, TNFAIP3, RT1-A1, LGALS9	93	41	17375	36.4542	5.14e-06	2.06e-07	1.91e-07
GOTERM_BP_FAT	GO:0048002~antigen processing and presentation of peptide antigen	9	8.49057	4.6e-09	CD74, TAP2, TAP1, RT1-A1, RT1-CE5, TAPBPL, RT1-A2, RT1-T24-3, RT1-CE1	93	73	17375	23.0336	1.32e-05	5.06e-07	4.71e-07
GOTERM_BP_FAT	GO:0002474~antigen processing and presentation of peptide antigen via MHC class I	8	7.54717	1.17e-08	TAP2, TAP1, RT1-A1, RT1-CE5, TAPBPL, RT1-A2, RT1-T24-3, RT1-CE1	93	53	17375	28.2004	3.35e-05	1.2e-06	1.11e-06
KEGG_PATHWAY	rno04612:Antigen processing and presentation	10	9.43396	1.46e-08	CD74, TAP2, TAP1, RT1-CE7, RT1-A1, RT1-CE5, RT1-A2, TNF, RT1-T24-3, RT1-CE1	54	97	7749	14.7938	2.04e-06	1.11e-06	9.8e-07
GOTERM_BP_FAT	GO:0031347~regulation of defense response	18	16.9811	1.54e-08	GBP5, RSAD2, TAP2, NLRC5, WFDC1, TRAFD1, TAP1, TNFAIP3, RT1-A1, TNF, CX3CL1, IRF1, RAB34, DHX58, ACKR3, LGALS9, LBP, LOC100912228	93	603	17375	5.57695	4.4e-05	1.47e-06	1.37e-06
GOTERM_BP_FAT	GO:0050777~negative regulation of immune response	10	9.43396	3.27e-08	DHX58, NLRC5, TAP2, TRAFD1, TAP1, TNFAIP3, RT1-A1, LGALS9, LOC100912228, TNF	93	132	17375	14.1536	9.35e-05	3.02e-06	2.81e-06
GOTERM_BP_FAT	GO:0031348~negative regulation of defense response	10	9.43396	1.91e-07	DHX58, NLRC5, TAP2, WFDC1, TRAFD1, TAP1, TNFAIP3, RT1-A1, LGALS9, LOC100912228	93	162	17375	11.5326	0.000547	1.66e-05	1.54e-05
GOTERM_BP_FAT	GO:0002683~negative regulation of immune system process	14	13.2075	2.03e-07	CD74, TAP2, NLRC5, TRAFD1, TAP1, TNFAIP3, RT1-A1, TAPBPL, TNF, AXL, IRF1, DHX58, LGALS9, LOC100912228	93	404	17375	6.47424	0.00058	1.71e-05	1.59e-05
GOTERM_BP_FAT	GO:0050776~regulation of immune response	16	15.0943	5.93e-07	GBP5, CD74, RSAD2, TAP2, NLRC5, TRAFD1, TAP1, TNFAIP3, RT1-A1, RT1-A2, TNF, IRF1, DHX58, LGALS9, LBP, LOC100912228	93	603	17375	4.95729	0.00169675	4.66e-05	4.34e-05
GOTERM_BP_FAT	GO:0048584~positive regulation of response to stimulus	28	26.4151	6.03e-07	CXCL9, CSF1, NLRC5, TNFAIP3, RT1-A1, RT1-A2, TNF, CX3CL1, DHX58, CTNNA1, LGALS9, LBP, FGF23, GBP5, CD74, RSAD2, STARD10, STAT3, TAP2, MMP9, CXCL10, AXL, IRF1, RAB34, ACKR3, LOC100912228, INHA, CRLF1	93	1846	17375	2.83379	0.00172439	4.66e-05	4.34e-05
GOTERM_BP_FAT	GO:0050778~positive regulation of immune response	13	12.2642	5.98e-06	GBP5, CD74, RSAD2, TAP2, NLRC5, TNFAIP3, RT1-A1, RT1-A2, TNF, IRF1, DHX58, LGALS9, LBP	93	464	17375	5.2344	0.0169751	0.000306	0.000284
GOTERM_BP_FAT	GO:0002699~positive regulation of immune effector process	9	8.49057	8.41e-06	CD74, RSAD2, DHX58, TAP2, RT1-A1, LGALS9, LBP, RT1-A2, TNF	93	193	17375	8.71218	0.0237892	0.000415	0.000386
GOTERM_BP_FAT	GO:0080134~regulation of response to stress	19	17.9245	4.48e-05	GBP5, CD74, RSAD2, TAP2, NLRC5, WFDC1, TRAFD1, TAP1, TNFAIP3, RT1-A1, TNF, CX3CL1, IRF1, RAB34, DHX58, ACKR3, LGALS9, LBP, LOC100912228	93	1191	17375	2.98046	0.120466	0.00180789	0.00168223
GOTERM_MF_FAT	GO:0042605~peptide antigen binding	5	4.71698	5.05e-05	TAP2, TAP1, RT1-A1, RT1-T24-3, RT1-CE1	92	37	16438	24.1451	0.0173621	0.00250202	0.00232176
GOTERM_BP_FAT	GO:0045953~negative regulation of natural killer cell mediated cytotoxicity	4	3.77358	6.24e-05	TAP2, TAP1, RT1-A1, LGALS9	93	15	17375	49.8208	0.163662	0.00238289	0.00221726
GOTERM_BP_FAT	GO:0002697~regulation of immune effector process	11	10.3774	6.69e-05	CD74, RSAD2, DHX58, TAP2, TAP1, ACKR3, RT1-A1, LGALS9, LBP, RT1-A2, TNF	93	414	17375	4.96403	0.17434	0.00248787	0.00231494
GOTERM_BP_FAT	GO:0048585~negative regulation of response to stimulus	20	18.8679	6.92e-05	CD74, STAT1, TAP2, NLRC5, WFDC1, TRAFD1, TAP1, TNFAIP3, RT1-A1, TNF, MMP9, CX3CL1, DHRS3, RNF213, IRF1, DHX58, CTNNA1, ACKR3, LGALS9, LOC100912228	93	1349	17375	2.76987	0.179653	0.00252174	0.00234646
GOTERM_BP_FAT	GO:0002716~negative regulation of natural killer cell mediated immunity	4	3.77358	7.65e-05	TAP2, TAP1, RT1-A1, LGALS9	93	16	17375	46.707	0.196778	0.00270514	0.00251711
GOTERM_BP_FAT	GO:0002822~regulation of adaptive immune response based on somatic recombination of immune receptors built from immunoglobulin superfamily domains	7	6.60377	8.46e-05	RSAD2, TAP2, TNFAIP3, RT1-A1, LGALS9, RT1-A2, TNF	93	136	17375	9.61614	0.215029	0.00291684	0.0027141
GOTERM_BP_FAT	GO:0002706~regulation of lymphocyte mediated immunity	7	6.60377	9.93e-05	RSAD2, TAP2, TAP1, RT1-A1, LGALS9, RT1-A2, TNF	93	140	17375	9.3414	0.247376	0.00330437	0.00307469
GOTERM_BP_FAT	GO:0002819~regulation of adaptive immune response	7	6.60377	0.00012	RSAD2, TAP2, TNFAIP3, RT1-A1, LGALS9, RT1-A2, TNF	93	145	17375	9.01928	0.291612	0.00387351	0.00360427
GOTERM_BP_FAT	GO:0001911~negative regulation of leukocyte mediated cytotoxicity	4	3.77358	0.000131	TAP2, TAP1, RT1-A1, LGALS9	93	19	17375	39.3322	0.312596	0.00416453	0.00387507
GOTERM_BP_FAT	GO:0031342~negative regulation of cell killing	4	3.77358	0.000206	TAP2, TAP1, RT1-A1, LGALS9	93	22	17375	33.9687	0.445071	0.00633177	0.00589167
GOTERM_MF_FAT	GO:0003823~antigen binding	6	5.66038	0.000243	CD74, TAP2, TAP1, RT1-A1, RT1-T24-3, RT1-CE1	92	101	16438	10.6143	0.0807503	0.00581778	0.00539863
GOTERM_BP_FAT	GO:0002250~adaptive immune response	9	8.49057	0.000243	CD74, RSAD2, TAP2, TAP1, TNFAIP3, RT1-A1, LGALS9, RT1-A2, TNF	93	311	17375	5.4066	0.502017	0.00733795	0.0068279
GOTERM_BP_FAT	GO:0002449~lymphocyte mediated immunity	8	7.54717	0.000291	CD74, RSAD2, TAP2, TAP1, RT1-A1, LGALS9, RT1-A2, TNF	93	241	17375	6.20176	0.565899	0.00869122	0.00808712
GOTERM_BP_FAT	GO:0002698~negative regulation of immune effector process	6	5.66038	0.000295	DHX58, TAP2, TAP1, RT1-A1, LGALS9, TNF	93	110	17375	10.1906	0.569911	0.00869732	0.00809279
KEGG_PATHWAY	rno04145:Phagosome	8	7.54717	0.000311	TAP2, TAP1, RT1-CE7, RT1-A1, RT1-CE5, RT1-A2, RT1-T24-3, RT1-CE1	54	193	7749	5.94819	0.0426783	0.00484544	0.00429167
GOTERM_BP_FAT	GO:0002460~adaptive immune response based on somatic recombination of immune receptors built from immunoglobulin superfamily domains	8	7.54717	0.000355	CD74, RSAD2, TAP2, TNFAIP3, RT1-A1, LGALS9, RT1-A2, TNF	93	249	17375	6.0025	0.638154	0.0102662	0.00955264
GOTERM_BP_FAT	GO:0002703~regulation of leukocyte mediated immunity	7	6.60377	0.000475	RSAD2, TAP2, TAP1, RT1-A1, LGALS9, RT1-A2, TNF	93	187	17375	6.99356	0.743513	0.0133703	0.0124409
GOTERM_BP_FAT	GO:0001910~regulation of leukocyte mediated cytotoxicity	5	4.71698	0.000489	TAP2, TAP1, RT1-A1, LGALS9, RT1-A2	93	69	17375	13.5383	0.753643	0.0135983	0.0126532
GOTERM_BP_FAT	GO:0002484~antigen processing and presentation of endogenous peptide antigen via MHC class I via ER pathway	3	2.83019	0.000761	TAP2, TAP1, RT1-A2	93	8	17375	70.0605	0.886781	0.0195677	0.0182076
GOTERM_BP_FAT	GO:0002485~antigen processing and presentation of endogenous peptide antigen via MHC class I via ER pathway, TAP-dependent	3	2.83019	0.000761	TAP2, TAP1, RT1-A2	93	8	17375	70.0605	0.886781	0.0195677	0.0182076
GOTERM_BP_FAT	GO:0031341~regulation of cell killing	5	4.71698	0.000939	TAP2, TAP1, RT1-A1, LGALS9, RT1-A2	93	82	17375	11.3919	0.932159	0.0222259	0.020681
GOTERM_BP_FAT	GO:0002711~positive regulation of T cell mediated immunity	4	3.77358	0.00114369	RSAD2, TAP2, RT1-A1, RT1-A2	93	39	17375	19.1618	0.96223	0.0251875	0.0234368
GOTERM_BP_FAT	GO:0002707~negative regulation of lymphocyte mediated immunity	4	3.77358	0.00132388	TAP2, TAP1, RT1-A1, LGALS9	93	41	17375	18.2271	0.977467	0.0281818	0.0262229
GOTERM_BP_FAT	GO:0002824~positive regulation of adaptive immune response based on somatic recombination of immune receptors built from immunoglobulin superfamily domains	5	4.71698	0.00132887	RSAD2, TAP2, RT1-A1, RT1-A2, TNF	93	90	17375	10.3793	0.977787	0.0281818	0.0262229
GOTERM_BP_FAT	GO:0002443~leukocyte mediated immunity	8	7.54717	0.00144071	CD74, RSAD2, TAP2, TAP1, RT1-A1, LGALS9, RT1-A2, TNF	93	316	17375	4.72982	0.983881	0.0303292	0.0282211
GOTERM_BP_FAT	GO:0002821~positive regulation of adaptive immune response	5	4.71698	0.00150027	RSAD2, TAP2, RT1-A1, RT1-A2, TNF	93	93	17375	10.0445	0.986411	0.0309013	0.0287534
GOTERM_BP_FAT	GO:0002708~positive regulation of lymphocyte mediated immunity	5	4.71698	0.00162275	RSAD2, TAP2, RT1-A1, RT1-A2, TNF	93	95	17375	9.83305	0.990436	0.0327178	0.0304437
GOTERM_BP_FAT	GO:0051701~interaction with host	5	4.71698	0.00168652	AXL, TAP2, TAP1, LGALS9, MMP9	93	96	17375	9.73062	0.992034	0.0337658	0.0314188
GOTERM_BP_FAT	GO:0001909~leukocyte mediated cytotoxicity	5	4.71698	0.00175202	TAP2, TAP1, RT1-A1, LGALS9, RT1-A2	93	97	17375	9.63031	0.993398	0.0338921	0.0315363
GOTERM_BP_FAT	GO:0042269~regulation of natural killer cell mediated cytotoxicity	4	3.77358	0.00196818	TAP2, TAP1, RT1-A1, LGALS9	93	47	17375	15.9003	0.996449	0.0373172	0.0347234
GOTERM_BP_FAT	GO:0019885~antigen processing and presentation of endogenous peptide antigen via MHC class I	3	2.83019	0.00208259	TAP2, TAP1, RT1-A2	93	13	17375	43.1141	0.997442	0.0386302	0.0359451
GOTERM_BP_FAT	GO:0002715~regulation of natural killer cell mediated immunity	4	3.77358	0.0020914	TAP2, TAP1, RT1-A1, LGALS9	93	48	17375	15.569	0.997506	0.0386302	0.0359451
GOTERM_BP_FAT	GO:0002704~negative regulation of leukocyte mediated immunity	4	3.77358	0.00263187	TAP2, TAP1, RT1-A1, LGALS9	93	52	17375	14.3714	0.999471	0.0453918	0.0422367
GOTERM_BP_FAT	GO:0002705~positive regulation of leukocyte mediated immunity	5	4.71698	0.00315198	RSAD2, TAP2, RT1-A1, RT1-A2, TNF	93	114	17375	8.19421	0.999881	0.0515665	0.0479822
GOTERM_BP_FAT	GO:0002483~antigen processing and presentation of endogenous peptide antigen	3	2.83019	0.00317106	TAP2, TAP1, RT1-A2	93	16	17375	35.0302	0.999888	0.0515838	0.0479983
GOTERM_BP_FAT	GO:0001906~cell killing	5	4.71698	0.00356725	TAP2, TAP1, RT1-A1, LGALS9, RT1-A2	93	118	17375	7.91644	0.999964	0.0561155	0.0522151
GOTERM_BP_FAT	GO:0002709~regulation of T cell mediated immunity	4	3.77358	0.00376968	RSAD2, TAP2, RT1-A1, RT1-A2	93	59	17375	12.6663	0.99998	0.0584469	0.0543844
GOTERM_BP_FAT	GO:0042267~natural killer cell mediated cytotoxicity	4	3.77358	0.00395302	TAP2, TAP1, RT1-A1, LGALS9	93	60	17375	12.4552	0.999988	0.0601995	0.0560152
GOTERM_BP_FAT	GO:0019883~antigen processing and presentation of endogenous antigen	3	2.83019	0.00401538	TAP2, TAP1, RT1-A2	93	18	17375	31.138	0.99999	0.0605055	0.0562999
GOTERM_BP_FAT	GO:0002228~natural killer cell mediated immunity	4	3.77358	0.00474033	TAP2, TAP1, RT1-A1, LGALS9	93	64	17375	11.6767	0.999999	0.0688912	0.0641028
GOTERM_BP_FAT	GO:0001916~positive regulation of T cell mediated cytotoxicity	3	2.83019	0.00597969	TAP2, RT1-A1, RT1-A2	93	22	17375	25.4765	1	0.080375	0.0747883
GOTERM_BP_FAT	GO:0002507~tolerance induction	3	2.83019	0.00768631	TNFAIP3, RT1-A1, LGALS9	93	25	17375	22.4194	1	0.0973713	0.0906033
GOTERM_BP_FAT	GO:0001914~regulation of T cell mediated cytotoxicity	3	2.83019	0.0095857	TAP2, RT1-A1, RT1-A2	93	28	17375	20.0173	1	0.115797	0.107748
GOTERM_BP_FAT	GO:0002456~T cell mediated immunity	4	3.77358	0.0128507	RSAD2, TAP2, RT1-A1, RT1-A2	93	92	17375	8.12295	1	0.147167	0.136937
GOTERM_MF_FAT	GO:0042277~peptide binding	6	5.66038	0.0183127	CD74, TAP2, TAP1, RT1-A1, RT1-T24-3, RT1-CE1	92	275	16438	3.89834	0.998361	0.154988	0.143821
GOTERM_BP_FAT	GO:0001913~T cell mediated cytotoxicity	3	2.83019	0.0189855	TAP2, RT1-A1, RT1-A2	93	40	17375	14.0121	1	0.196229	0.18259
GOTERM_MF_FAT	GO:0033218~amide binding	6	5.66038	0.024883	CD74, TAP2, TAP1, RT1-A1, RT1-T24-3, RT1-CE1	92	298	16438	3.59746	0.999841	0.2008	0.186333
GOTERM_BP_FAT	GO:0001912~positive regulation of leukocyte mediated cytotoxicity	3	2.83019	0.0298947	TAP2, RT1-A1, RT1-A2	93	51	17375	10.9899	1	0.265764	0.247291
GOTERM_BP_FAT	GO:0031343~positive regulation of cell killing	3	2.83019	0.0378493	TAP2, RT1-A1, RT1-A2	93	58	17375	9.66352	1	0.312918	0.291168
GOTERM_BP_FAT	GO:0002718~regulation of cytokine production involved in immune response	3	2.83019	0.0414793	CD74, RSAD2, TNF	93	61	17375	9.18826	1	0.330696	0.30771
GOTERM_BP_FAT	GO:0007159~leukocyte cell-cell adhesion	7	6.60377	0.0416725	CD74, RSAD2, IRF1, LGALS9, TNF, ASS1, PSMB10	93	479	17375	2.73026	1	0.330696	0.30771
Annotation Cluster 9	Enrichment Score: 3.807570376553228
Category	Term	Count	%	PValue	Genes	List Total	Pop Hits	Pop Total	Fold Enrichment	Bonferroni	Benjamini	FDR
GOTERM_BP_FAT	GO:0035458~cellular response to interferon-beta	9	8.49057	9.48e-12	STAT1, IRF1, IGTP, IFI47, MGC105567, RGD1309362, IRGM, IFIT3, MGC108823	93	35	17375	48.0415	2.71e-08	2.09e-09	1.94e-09
GOTERM_BP_FAT	GO:0035456~response to interferon-beta	9	8.49057	5.64e-11	STAT1, IRF1, IGTP, IFI47, MGC105567, RGD1309362, IRGM, IFIT3, MGC108823	93	43	17375	39.1035	1.62e-07	9.51e-09	8.84e-09
INTERPRO	IPR007743:Interferon-inducible GTPase	6	5.66038	4.11e-09	IGTP, IFI47, MGC105567, RGD1309362, IRGM, MGC108823	101	13	19384	88.5788	9.42e-07	9.42e-07	8.85e-07
INTERPRO	IPR027417:P-loop containing nucleoside triphosphate hydrolase	17	16.0377	1.32e-05	GBP5, TAP2, NLRC5, TAP1, IFI47, MGC105567, IRGM, MGC108823, RND1, GNAO1, ZNFX1, RNF213, RAB34, DHX58, IGTP, CMPK2, RGD1309362	101	895	19384	3.64542	0.0030099	0.000603	0.000566
GOTERM_MF_FAT	GO:0003924~GTPase activity	9	8.49057	1.39e-05	GNAO1, GBP5, RAB34, IGTP, IFI47, MGC105567, RGD1309362, IRGM, MGC108823	92	198	16438	8.12154	0.00481405	0.000965	0.000896
GOTERM_MF_FAT	GO:0016817~hydrolase activity, acting on acid anhydrides	15	14.1509	6.87e-05	GBP5, TAP2, TAP1, ATP1A3, IFI47, MGC105567, IRGM, MGC108823, GNAO1, RNF213, FXYD2, RAB34, DHX58, IGTP, RGD1309362	92	758	16438	3.53576	0.0235565	0.00297969	0.00276502
GOTERM_MF_FAT	GO:0017111~nucleoside-triphosphatase activity	14	13.2075	0.000127	GBP5, TAP2, TAP1, ATP1A3, IFI47, MGC105567, IRGM, MGC108823, GNAO1, RNF213, FXYD2, RAB34, IGTP, RGD1309362	92	703	16438	3.55823	0.042975	0.0043923	0.00407585
GOTERM_MF_FAT	GO:0097367~carbohydrate derivative binding	26	24.5283	0.000195	NLRC5, ATP1A3, OAS1A, PRELP, OAS1B, MGC105567, OASL, RND1, DHX58, LGALS9, LBP, OASL2, GBP5, MLKL, TAP2, TAP1, IFI47, IRGM, ASS1, MGC108823, GNAO1, CXCL10, AXL, RAB34, IGTP, RGD1309362	92	2152	16438	2.1587	0.06537	0.00581778	0.00539863
GOTERM_MF_FAT	GO:0016462~pyrophosphatase activity	14	13.2075	0.000236	GBP5, TAP2, TAP1, ATP1A3, IFI47, MGC105567, IRGM, MGC108823, GNAO1, RNF213, FXYD2, RAB34, IGTP, RGD1309362	92	749	16438	3.3397	0.0786775	0.00581778	0.00539863
GOTERM_MF_FAT	GO:0016818~hydrolase activity, acting on acid anhydrides, in phosphorus-containing anhydrides	14	13.2075	0.000245	GBP5, TAP2, TAP1, ATP1A3, IFI47, MGC105567, IRGM, MGC108823, GNAO1, RNF213, FXYD2, RAB34, IGTP, RGD1309362	92	752	16438	3.32638	0.0816642	0.00581778	0.00539863
GOTERM_MF_FAT	GO:0005525~GTP binding	10	9.43396	0.000253	GNAO1, GBP5, RAB34, IGTP, IFI47, MGC105567, RGD1309362, IRGM, MGC108823, RND1	92	380	16438	4.70195	0.0840516	0.00581778	0.00539863
GOTERM_MF_FAT	GO:0032561~guanyl ribonucleotide binding	10	9.43396	0.000382	GNAO1, GBP5, RAB34, IGTP, IFI47, MGC105567, RGD1309362, IRGM, MGC108823, RND1	92	402	16438	4.44462	0.124234	0.00750285	0.0069623
GOTERM_MF_FAT	GO:0019001~guanyl nucleotide binding	10	9.43396	0.000389	GNAO1, GBP5, RAB34, IGTP, IFI47, MGC105567, RGD1309362, IRGM, MGC108823, RND1	92	403	16438	4.4336	0.126352	0.00750285	0.0069623
GOTERM_MF_FAT	GO:0035639~purine ribonucleoside triphosphate binding	22	20.7547	0.000484	GBP5, MLKL, TAP2, NLRC5, TAP1, ATP1A3, OAS1A, IFI47, OAS1B, MGC105567, IRGM, ASS1, OASL, MGC108823, RND1, GNAO1, AXL, RAB34, DHX58, IGTP, RGD1309362, OASL2	92	1753	16438	2.24234	0.154612	0.00842318	0.00781632
GOTERM_MF_FAT	GO:0032550~purine ribonucleoside binding	22	20.7547	0.000522	GBP5, MLKL, TAP2, NLRC5, TAP1, ATP1A3, OAS1A, IFI47, OAS1B, MGC105567, IRGM, ASS1, OASL, MGC108823, RND1, GNAO1, AXL, RAB34, DHX58, IGTP, RGD1309362, OASL2	92	1763	16438	2.22962	0.16574	0.00842318	0.00781632
GOTERM_MF_FAT	GO:0032549~ribonucleoside binding	22	20.7547	0.000534	GBP5, MLKL, TAP2, NLRC5, TAP1, ATP1A3, OAS1A, IFI47, OAS1B, MGC105567, IRGM, ASS1, OASL, MGC108823, RND1, GNAO1, AXL, RAB34, DHX58, IGTP, RGD1309362, OASL2	92	1766	16438	2.22584	0.169194	0.00842318	0.00781632
GOTERM_MF_FAT	GO:0001883~purine nucleoside binding	22	20.7547	0.000534	GBP5, MLKL, TAP2, NLRC5, TAP1, ATP1A3, OAS1A, IFI47, OAS1B, MGC105567, IRGM, ASS1, OASL, MGC108823, RND1, GNAO1, AXL, RAB34, DHX58, IGTP, RGD1309362, OASL2	92	1766	16438	2.22584	0.169194	0.00842318	0.00781632
GOTERM_MF_FAT	GO:0001882~nucleoside binding	22	20.7547	0.000563	GBP5, MLKL, TAP2, NLRC5, TAP1, ATP1A3, OAS1A, IFI47, OAS1B, MGC105567, IRGM, ASS1, OASL, MGC108823, RND1, GNAO1, AXL, RAB34, DHX58, IGTP, RGD1309362, OASL2	92	1773	16438	2.21705	0.177468	0.00849186	0.00788005
GOTERM_MF_FAT	GO:0032555~purine ribonucleotide binding	22	20.7547	0.000677	GBP5, MLKL, TAP2, NLRC5, TAP1, ATP1A3, OAS1A, IFI47, OAS1B, MGC105567, IRGM, ASS1, OASL, MGC108823, RND1, GNAO1, AXL, RAB34, DHX58, IGTP, RGD1309362, OASL2	92	1798	16438	2.18622	0.209496	0.00979187	0.0090864
GOTERM_MF_FAT	GO:0017076~purine nucleotide binding	22	20.7547	0.000734	GBP5, MLKL, TAP2, NLRC5, TAP1, ATP1A3, OAS1A, IFI47, OAS1B, MGC105567, IRGM, ASS1, OASL, MGC108823, RND1, GNAO1, AXL, RAB34, DHX58, IGTP, RGD1309362, OASL2	92	1809	16438	2.17293	0.22484	0.0098469	0.00913747
GOTERM_MF_FAT	GO:0032553~ribonucleotide binding	22	20.7547	0.000766	GBP5, MLKL, TAP2, NLRC5, TAP1, ATP1A3, OAS1A, IFI47, OAS1B, MGC105567, IRGM, ASS1, OASL, MGC108823, RND1, GNAO1, AXL, RAB34, DHX58, IGTP, RGD1309362, OASL2	92	1815	16438	2.16574	0.233536	0.0098469	0.00913747
GOTERM_CC_FAT	GO:0005783~endoplasmic reticulum	17	16.0377	0.00815404	ANKRD13C, CD74, RSAD2, LYZ2, TAP2, TAP1, ATP1A3, OAS1A, IFI47, OAS1B, MGC105567, IRGM, ASS1, IFIT2, MGC108823, IGTP, RGD1309362	81	1420	13535	2.00048	0.834906	0.216329	0.212396
GOTERM_MF_FAT	GO:1901265~nucleoside phosphate binding	22	20.7547	0.0133904	GBP5, MLKL, TAP2, NLRC5, TAP1, ATP1A3, OAS1A, IFI47, OAS1B, MGC105567, IRGM, ASS1, OASL, MGC108823, RND1, GNAO1, AXL, RAB34, DHX58, IGTP, RGD1309362, OASL2	92	2307	16438	1.70387	0.990701	0.132756	0.123191
GOTERM_MF_FAT	GO:0000166~nucleotide binding	22	20.7547	0.0133904	GBP5, MLKL, TAP2, NLRC5, TAP1, ATP1A3, OAS1A, IFI47, OAS1B, MGC105567, IRGM, ASS1, OASL, MGC108823, RND1, GNAO1, AXL, RAB34, DHX58, IGTP, RGD1309362, OASL2	92	2307	16438	1.70387	0.990701	0.132756	0.123191
GOTERM_CC_FAT	GO:0044432~endoplasmic reticulum part	11	10.3774	0.0232536	RSAD2, LYZ2, TAP2, IGTP, TAP1, IFI47, OAS1B, MGC105567, RGD1309362, IRGM, MGC108823	81	826	13535	2.22529	0.994351	0.459014	0.450668
GOTERM_CC_FAT	GO:0005789~endoplasmic reticulum membrane	10	9.43396	0.0292039	RSAD2, TAP2, IGTP, TAP1, IFI47, OAS1B, MGC105567, RGD1309362, IRGM, MGC108823	81	736	13535	2.27036	0.998527	0.459014	0.450668
GOTERM_MF_FAT	GO:0036094~small molecule binding	22	20.7547	0.0311527	GBP5, MLKL, TAP2, NLRC5, TAP1, ATP1A3, OAS1A, IFI47, OAS1B, MGC105567, IRGM, ASS1, OASL, MGC108823, RND1, GNAO1, AXL, RAB34, DHX58, IGTP, RGD1309362, OASL2	92	2506	16438	1.56857	0.999983	0.220612	0.204718
GOTERM_CC_FAT	GO:0042175~nuclear outer membrane-endoplasmic reticulum membrane network	10	9.43396	0.0343577	RSAD2, TAP2, IGTP, TAP1, IFI47, OAS1B, MGC105567, RGD1309362, IRGM, MGC108823	81	758	13535	2.20447	0.999543	0.480563	0.471826
Annotation Cluster 10	Enrichment Score: 3.3919193956192033
Category	Term	Count	%	PValue	Genes	List Total	Pop Hits	Pop Total	Fold Enrichment	Bonferroni	Benjamini	FDR
UP_KEYWORDS	Disulfide bond	29	27.3585	1.91e-06	GRN, CXCL9, CSF1, LYZ2, LOXL3, WFDC1, RT1-A1, PRELP, RT1-A2, TNF, CX3CL1, CXCL16, LBP, FGF23, ICOSLG, CAR3, CD74, LOC100911932, TXNL1, RT1-CE7, RT1-CE5, SOD3, MMP9, CXCL10, AXL, ACKR3, CD248, INHA, RT1-T24-3	104	2199	20793	2.63667	0.000244	6.36e-05	5.97e-05
UP_KEYWORDS	Signal	34	32.0755	7.01e-05	GRN, CXCL9, CSF1, LYZ2, LOXL3, WFDC1, RT1-A1, PRELP, TAPBPL, RT1-A2, CX3CL1, CXCL16, PLAC9, LBP, FGF23, ICOSLG, LOC100911932, TAP2, RT1-CE7, TAP1, RT1-CE5, SOD3, MMP9, RT1-CE1, ADGRD1, CXCL10, AXL, CD248, FXYD5, LOC100912228, INHA, RT1-T24-3, CRLF1, LY6E	104	3420	20793	1.98763	0.00893894	0.00149647	0.00140294
UP_KEYWORDS	Secreted	16	15.0943	0.000192	CXCL9, GRN, CSF1, LYZ2, WFDC1, PRELP, TNF, SOD3, MMP9, CX3CL1, CXCL10, LGALS9, LBP, LOC100912228, INHA, FGF23	104	1045	20793	3.06117	0.0242696	0.00307083	0.0028789
GOTERM_CC_FAT	GO:0005615~extracellular space	20	18.8679	0.000338	CXCL9, GRN, CSF1, LYZ2, MTUS1, WFDC1, PRELP, TNF, SOD3, MMP9, CX3CL1, CXCL16, CXCL10, AXL, LGALS9, LBP, LOC100912228, INHA, FGF23, CRLF1	81	1379	13535	2.42348	0.0717155	0.0187578	0.0184167
GOTERM_CC_FAT	GO:0005576~extracellular region	37	34.9057	0.00400649	GRN, CXCL9, CSF1, LYZ2, NDUFB3, LOXL3, TNFAIP3, ATP1A3, WFDC1, PRELP, TNF, CX3CL1, CXCL16, HIST1H3A, LGALS9, LBP, FGF23, ICOSLG, CD74, TXNL1, MTUS1, ISG15, SOD3, MMP9, PSMB8, ASS1, PSMB9, CXCL10, AXL, FXYD2, RAB34, ANGPTL8, S100A6, CD248, LOC100912228, INHA, CRLF1	81	4113	13535	1.5032	0.586542	0.176286	0.17308
GOTERM_CC_FAT	GO:0044421~extracellular region part	34	32.0755	0.00508148	GRN, CXCL9, CSF1, LYZ2, NDUFB3, TNFAIP3, ATP1A3, WFDC1, PRELP, TNF, CX3CL1, CXCL16, HIST1H3A, LGALS9, LBP, FGF23, ICOSLG, CD74, TXNL1, MTUS1, SOD3, MMP9, PSMB8, ASS1, PSMB9, CXCL10, AXL, FXYD2, RAB34, S100A6, CD248, LOC100912228, INHA, CRLF1	81	3710	13535	1.53136	0.673973	0.186321	0.182933
UP_SEQ_FEATURE	signal peptide	17	16.0377	0.0102169	GRN, CSF1, LYZ2, WFDC1, RT1-A1, PRELP, RT1-CE5, RT1-A2, SOD3, MMP9, CX3CL1, CXCL16, CXCL10, FXYD5, LBP, INHA, FGF23	46	1586	7976	1.85854	0.796434	0.585142	0.585142
Annotation Cluster 11	Enrichment Score: 3.2396030961263205
Category	Term	Count	%	PValue	Genes	List Total	Pop Hits	Pop Total	Fold Enrichment	Bonferroni	Benjamini	FDR
GOTERM_BP_FAT	GO:0071222~cellular response to lipopolysaccharide	10	9.43396	8.03e-07	CXCL10, STAT1, AXL, CMPK2, TNFAIP3, LBP, TNF, MMP9, ASS1, CXCL16	93	192	17375	9.73062	0.00229637	6.05e-05	5.63e-05
GOTERM_BP_FAT	GO:0034341~response to interferon-gamma	8	7.54717	1.06e-06	GBP5, STAT1, IRF1, NLRC5, LGALS9, CX3CL1, ASS1, CXCL16	93	101	17375	14.7983	0.00303847	7.8e-05	7.26e-05
GOTERM_BP_FAT	GO:0071219~cellular response to molecule of bacterial origin	10	9.43396	1.23e-06	CXCL10, STAT1, AXL, CMPK2, TNFAIP3, LBP, TNF, MMP9, ASS1, CXCL16	93	202	17375	9.24891	0.00350463	8.36e-05	7.78e-05
GOTERM_BP_FAT	GO:0071346~cellular response to interferon-gamma	7	6.60377	2.39e-06	GBP5, STAT1, IRF1, NLRC5, LGALS9, CX3CL1, ASS1	93	73	17375	17.915	0.00682455	0.000149	0.000139
GOTERM_BP_FAT	GO:0071216~cellular response to biotic stimulus	10	9.43396	3.21e-06	CXCL10, STAT1, AXL, CMPK2, TNFAIP3, LBP, TNF, MMP9, ASS1, CXCL16	93	227	17375	8.23031	0.00914929	0.00018	0.000168
GOTERM_BP_FAT	GO:0034612~response to tumor necrosis factor	7	6.60377	0.000851	STAT1, IRF1, TNF, MMP9, CX3CL1, ASS1, CXCL16	93	209	17375	6.2574	0.912715	0.0208336	0.0193855
GOTERM_BP_FAT	GO:2001234~negative regulation of apoptotic signaling pathway	7	6.60377	0.000939	CD74, CTNNA1, TNFAIP3, ACKR3, TNF, MMP9, CX3CL1	93	213	17375	6.13989	0.932154	0.0222259	0.020681
GOTERM_BP_FAT	GO:0060333~interferon-gamma-mediated signaling pathway	3	2.83019	0.00176828	STAT1, IRF1, NLRC5	93	12	17375	46.707	0.993699	0.033977	0.0316154
GOTERM_BP_FAT	GO:0071356~cellular response to tumor necrosis factor	6	5.66038	0.00308997	STAT1, IRF1, TNF, MMP9, CX3CL1, ASS1	93	186	17375	6.02671	0.999858	0.0509107	0.047372
GOTERM_BP_FAT	GO:0048659~smooth muscle cell proliferation	5	4.71698	0.00685713	STAT1, TNFAIP3, TNF, MMP9, CX3CL1	93	142	17375	6.57845	1	0.0892362	0.0830337
GOTERM_BP_FAT	GO:0048660~regulation of smooth muscle cell proliferation	5	4.71698	0.00719842	STAT1, TNFAIP3, TNF, MMP9, CX3CL1	93	144	17375	6.48708	1	0.0932537	0.0867719
GOTERM_BP_FAT	GO:0070555~response to interleukin-1	5	4.71698	0.00755075	IRF1, LGALS9, MMP9, CX3CL1, PSMB9	93	146	17375	6.39822	1	0.096508	0.0898
GOTERM_BP_FAT	GO:0048661~positive regulation of smooth muscle cell proliferation	4	3.77358	0.0136137	STAT1, TNF, MMP9, CX3CL1	93	94	17375	7.95013	1	0.153449	0.142784
GOTERM_BP_FAT	GO:0033002~muscle cell proliferation	5	4.71698	0.0203265	STAT1, TNFAIP3, TNF, MMP9, CX3CL1	93	196	17375	4.76602	1	0.206058	0.191736
GOTERM_BP_FAT	GO:0071347~cellular response to interleukin-1	4	3.77358	0.0226516	IRF1, MMP9, CX3CL1, PSMB9	93	114	17375	6.55537	1	0.221951	0.206524
GOTERM_BP_FAT	GO:0010035~response to inorganic substance	9	8.49057	0.0269888	GNAO1, STAT1, AXL, TNFAIP3, TNF, FGF23, MMP9, SOD3, ASS1	93	677	17375	2.48368	1	0.246866	0.229707
GOTERM_BP_FAT	GO:2000116~regulation of cysteine-type endopeptidase activity	5	4.71698	0.0381519	STAT1, LGALS9, TNF, MMP9, PSMB9	93	239	17375	3.90853	1	0.312918	0.291168
Annotation Cluster 12	Enrichment Score: 3.1065920286948483
Category	Term	Count	%	PValue	Genes	List Total	Pop Hits	Pop Total	Fold Enrichment	Bonferroni	Benjamini	FDR
GOTERM_BP_FAT	GO:0032103~positive regulation of response to external stimulus	12	11.3208	1.77e-07	CXCL10, GBP5, CD74, CXCL9, CSF1, RAB34, DHX58, LGALS9, LBP, LOC100912228, TNF, CX3CL1	93	269	17375	8.33433	0.000507	1.59e-05	1.48e-05
GOTERM_BP_FAT	GO:0002688~regulation of leukocyte chemotaxis	8	7.54717	1.38e-06	CXCL10, CD74, CXCL9, CSF1, MTUS1, LGALS9, LBP, CX3CL1	93	105	17375	14.2345	0.00395078	9.21e-05	8.57e-05
GOTERM_BP_FAT	GO:0050900~leukocyte migration	11	10.3774	2.83e-06	CXCL10, CD74, CXCL9, CSF1, MTUS1, LGALS9, LBP, TNF, MMP9, CX3CL1, CXCL16	93	287	17375	7.16065	0.00805971	0.000165	0.000154
GOTERM_BP_FAT	GO:0002685~regulation of leukocyte migration	9	8.49057	3.16e-06	CXCL10, CD74, CXCL9, CSF1, MTUS1, LGALS9, LBP, MMP9, CX3CL1	93	169	17375	9.94942	0.00899344	0.00018	0.000168
GOTERM_BP_FAT	GO:0002687~positive regulation of leukocyte migration	8	7.54717	4.69e-06	CXCL10, CD74, CXCL9, CSF1, LGALS9, LBP, MMP9, CX3CL1	93	126	17375	11.8621	0.013332	0.000249	0.000231
GOTERM_BP_FAT	GO:0030595~leukocyte chemotaxis	9	8.49057	5.69e-06	CXCL10, CD74, CXCL9, CSF1, MTUS1, LGALS9, LBP, CX3CL1, CXCL16	93	183	17375	9.18826	0.0161572	0.000296	0.000276
GOTERM_BP_FAT	GO:0002690~positive regulation of leukocyte chemotaxis	7	6.60377	6.25e-06	CXCL10, CD74, CXCL9, CSF1, LGALS9, LBP, CX3CL1	93	86	17375	15.2069	0.0177397	0.000314	0.000292
GOTERM_MF_FAT	GO:0042379~chemokine receptor binding	6	5.66038	8.94e-06	CXCL10, CXCL9, STAT1, STAT3, CX3CL1, CXCL16	92	51	16438	21.0205	0.00309799	0.000796	0.000738
GOTERM_MF_FAT	GO:0005125~cytokine activity	9	8.49057	9.17e-06	CXCL10, CXCL9, GRN, CSF1, INHA, TNF, CX3CL1, CRLF1, CXCL16	92	187	16438	8.59928	0.00317718	0.000796	0.000738
GOTERM_BP_FAT	GO:0032101~regulation of response to external stimulus	16	15.0943	1.08e-05	GBP5, CD74, CXCL9, CSF1, MTUS1, WFDC1, TNFAIP3, TNF, CX3CL1, CXCL10, RAB34, DHX58, ACKR3, LGALS9, LBP, LOC100912228	93	764	17375	3.91263	0.0304042	0.000515	0.000479
GOTERM_BP_FAT	GO:0006954~inflammatory response	14	13.2075	1.17e-05	GBP5, CXCL9, CSF1, STAT3, WFDC1, TNFAIP3, TNF, ASS1, CX3CL1, CXCL10, AXL, LGALS9, LBP, LOC100912228	93	583	17375	4.48643	0.0330789	0.000543	0.000505
UP_KEYWORDS	Cytokine	7	6.60377	1.71e-05	CXCL10, CXCL9, GRN, CSF1, TNF, CX3CL1, CXCL16	104	109	20793	12.8397	0.00218639	0.000438	0.00041
GOTERM_MF_FAT	GO:0005126~cytokine receptor binding	10	9.43396	1.74e-05	CXCL10, CXCL9, CSF1, STAT1, STAT3, INHA, TNF, CX3CL1, CRLF1, CXCL16	92	268	16438	6.66694	0.00601104	0.00100486	0.000932
GOTERM_BP_FAT	GO:0060326~cell chemotaxis	9	8.49057	4.42e-05	CXCL10, CD74, CXCL9, CSF1, MTUS1, LGALS9, LBP, CX3CL1, CXCL16	93	243	17375	6.91955	0.118766	0.00180613	0.00168059
GOTERM_BP_FAT	GO:0050921~positive regulation of chemotaxis	7	6.60377	6.04e-05	CXCL10, CD74, CXCL9, CSF1, LGALS9, LBP, CX3CL1	93	128	17375	10.2172	0.158728	0.00233561	0.00217327
GOTERM_BP_FAT	GO:0050920~regulation of chemotaxis	8	7.54717	7.89e-05	CXCL10, CD74, CXCL9, CSF1, MTUS1, LGALS9, LBP, CX3CL1	93	195	17375	7.66474	0.202102	0.00275324	0.00256186
GOTERM_MF_FAT	GO:0001664~G-protein coupled receptor binding	9	8.49057	0.000122	GNAO1, CXCL10, CXCL9, STAT1, STAT3, ATP1A3, LOC100912228, CX3CL1, CXCL16	92	269	16438	5.97794	0.0414167	0.0043923	0.00407585
GOTERM_MF_FAT	GO:0008009~chemokine activity	4	3.77358	0.00102669	CXCL10, CXCL9, CX3CL1, CXCL16	92	36	16438	19.8527	0.29984	0.0127237	0.011807
GOTERM_BP_FAT	GO:0045937~positive regulation of phosphate metabolic process	15	14.1509	0.0012967	CD74, CXCL9, CSF1, STAT3, TNF, MMP9, CX3CL1, ADGRD1, CXCL10, ACKR3, LGALS9, LOC100912228, INHA, FGF23, CRLF1	93	1058	17375	2.64879	0.975641	0.0279132	0.025973
GOTERM_BP_FAT	GO:0010562~positive regulation of phosphorus metabolic process	15	14.1509	0.0012967	CD74, CXCL9, CSF1, STAT3, TNF, MMP9, CX3CL1, ADGRD1, CXCL10, ACKR3, LGALS9, LOC100912228, INHA, FGF23, CRLF1	93	1058	17375	2.64879	0.975641	0.0279132	0.025973
GOTERM_BP_FAT	GO:0006935~chemotaxis	10	9.43396	0.00147103	CXCL10, CD74, CXCL9, CSF1, MTUS1, ACKR3, LGALS9, LBP, CX3CL1, CXCL16	93	508	17375	3.67772	0.985223	0.0305186	0.0283973
GOTERM_BP_FAT	GO:0042330~taxis	10	9.43396	0.00151134	CXCL10, CD74, CXCL9, CSF1, MTUS1, ACKR3, LGALS9, LBP, CX3CL1, CXCL16	93	510	17375	3.66329	0.986836	0.0309069	0.0287586
GOTERM_BP_FAT	GO:0071622~regulation of granulocyte chemotaxis	4	3.77358	0.00173557	CD74, CSF1, LBP, CX3CL1	93	45	17375	16.6069	0.993079	0.0338921	0.0315363
GOTERM_BP_FAT	GO:0048247~lymphocyte chemotaxis	4	3.77358	0.00173557	CXCL10, LGALS9, CX3CL1, CXCL16	93	45	17375	16.6069	0.993079	0.0338921	0.0315363
UP_KEYWORDS	Chemotaxis	4	3.77358	0.00195393	CXCL10, CXCL9, CX3CL1, CXCL16	104	50	20793	15.9946	0.22147	0.0250103	0.0234471
KEGG_PATHWAY	rno04060:Cytokine-cytokine receptor interaction	7	6.60377	0.00223557	CXCL10, CXCL9, CSF1, ACKR3, TNF, CX3CL1, CXCL16	54	199	7749	5.04774	0.268991	0.0223557	0.0198007
GOTERM_BP_FAT	GO:0030335~positive regulation of cell migration	9	8.49057	0.0024411	CXCL10, CD74, CXCL9, CSF1, LGALS9, LBP, MMP9, CX3CL1, CXCL16	93	444	17375	3.78705	0.999086	0.0431411	0.0401425
GOTERM_BP_FAT	GO:2000145~regulation of cell motility	12	11.3208	0.0027466	CXCL10, CD74, CXCL9, CSF1, STAT3, MTUS1, CTNNA1, LGALS9, LBP, MMP9, CX3CL1, CXCL16	93	781	17375	2.8706	0.99962	0.0468066	0.0435532
GOTERM_BP_FAT	GO:1902531~regulation of intracellular signal transduction	18	16.9811	0.00285642	CD74, CXCL9, CSF1, STAT1, TNFAIP3, TNF, MMP9, CX3CL1, CXCL10, AXL, IRF1, DHX58, ACKR3, LGALS9, LOC100912228, INHA, FGF23, CRLF1	93	1546	17375	2.17523	0.999722	0.0483901	0.0450267
GOTERM_BP_FAT	GO:2000147~positive regulation of cell motility	9	8.49057	0.00295299	CXCL10, CD74, CXCL9, CSF1, LGALS9, LBP, MMP9, CX3CL1, CXCL16	93	458	17375	3.67129	0.99979	0.049441	0.0460045
GOTERM_BP_FAT	GO:1902533~positive regulation of intracellular signal transduction	13	12.2642	0.00321654	CD74, CXCL9, CSF1, TNF, CX3CL1, CXCL10, AXL, DHX58, ACKR3, LGALS9, LOC100912228, FGF23, CRLF1	93	917	17375	2.6486	0.999901	0.052028	0.0484117
GOTERM_BP_FAT	GO:0051272~positive regulation of cellular component movement	9	8.49057	0.00341119	CXCL10, CD74, CXCL9, CSF1, LGALS9, LBP, MMP9, CX3CL1, CXCL16	93	469	17375	3.58518	0.999944	0.0542569	0.0504856
GOTERM_BP_FAT	GO:0040017~positive regulation of locomotion	9	8.49057	0.00354528	CXCL10, CD74, CXCL9, CSF1, LGALS9, LBP, MMP9, CX3CL1, CXCL16	93	472	17375	3.5624	0.999962	0.0560782	0.0521803
GOTERM_BP_FAT	GO:0016477~cell migration	15	14.1509	0.0037767	CD74, CXCL9, CSF1, STAT1, STAT3, MTUS1, TNF, MMP9, CX3CL1, CXCL16, CXCL10, AXL, CD248, LGALS9, LBP	93	1188	17375	2.35894	0.99998	0.0584469	0.0543844
GOTERM_BP_FAT	GO:0040012~regulation of locomotion	12	11.3208	0.00394253	CXCL10, CD74, CXCL9, CSF1, STAT3, MTUS1, CTNNA1, LGALS9, LBP, MMP9, CX3CL1, CXCL16	93	819	17375	2.73741	0.999988	0.0601995	0.0560152
GOTERM_BP_FAT	GO:0051674~localization of cell	16	15.0943	0.00426112	CD74, CXCL9, CSF1, STAT1, STAT3, MTUS1, TNF, MMP9, CX3CL1, CXCL16, CXCL10, AXL, CTNNA1, CD248, LGALS9, LBP	93	1336	17375	2.23746	0.999995	0.0635396	0.0591231
GOTERM_BP_FAT	GO:0048870~cell motility	16	15.0943	0.00426112	CD74, CXCL9, CSF1, STAT1, STAT3, MTUS1, TNF, MMP9, CX3CL1, CXCL16, CXCL10, AXL, CTNNA1, CD248, LGALS9, LBP	93	1336	17375	2.23746	0.999995	0.0635396	0.0591231
GOTERM_BP_FAT	GO:0051270~regulation of cellular component movement	12	11.3208	0.00497878	CXCL10, CD74, CXCL9, CSF1, STAT3, MTUS1, CTNNA1, LGALS9, LBP, MMP9, CX3CL1, CXCL16	93	845	17375	2.65318	0.999999	0.0716294	0.0666506
GOTERM_BP_FAT	GO:0070098~chemokine-mediated signaling pathway	4	3.77358	0.00561602	CXCL10, CXCL9, ACKR3, CX3CL1	93	68	17375	10.9899	1	0.0776671	0.0722687
GOTERM_BP_FAT	GO:0072676~lymphocyte migration	4	3.77358	0.00561602	CXCL10, LGALS9, CX3CL1, CXCL16	93	68	17375	10.9899	1	0.0776671	0.0722687
GOTERM_BP_FAT	GO:0040011~locomotion	17	16.0377	0.0056426	CD74, CXCL9, CSF1, STAT1, STAT3, MTUS1, TNF, MMP9, CX3CL1, CXCL16, CXCL10, AXL, CTNNA1, ACKR3, CD248, LGALS9, LBP	93	1514	17375	2.0978	1	0.0776671	0.0722687
GOTERM_BP_FAT	GO:0030334~regulation of cell migration	11	10.3774	0.00577162	CXCL10, CD74, CXCL9, CSF1, STAT3, MTUS1, LGALS9, LBP, MMP9, CX3CL1, CXCL16	93	741	17375	2.77342	1	0.079063	0.0735675
GOTERM_BP_FAT	GO:0010758~regulation of macrophage chemotaxis	3	2.83019	0.00597969	CSF1, MTUS1, CX3CL1	93	22	17375	25.4765	1	0.080375	0.0747883
KEGG_PATHWAY	rno04062:Chemokine signaling pathway	6	5.66038	0.00695232	CXCL10, CXCL9, STAT1, STAT3, CX3CL1, CXCL16	54	177	7749	4.86441	0.623457	0.0540736	0.0478937
GOTERM_BP_FAT	GO:0097529~myeloid leukocyte migration	5	4.71698	0.00927684	CXCL10, CD74, CSF1, LBP, CX3CL1	93	155	17375	6.02671	1	0.112541	0.104718
INTERPRO	IPR001811:Chemokine interleukin-8-like domain	3	2.83019	0.0132767	CXCL10, CXCL9, CX3CL1	101	34	19384	16.9342	0.953147	0.151414	0.142158
GOTERM_MF_FAT	GO:0048020~CCR chemokine receptor binding	3	2.83019	0.0143172	STAT1, STAT3, CX3CL1	92	33	16438	16.2431	0.993289	0.138002	0.128059
GOTERM_BP_FAT	GO:0071621~granulocyte chemotaxis	4	3.77358	0.0144021	CD74, CSF1, LBP, CX3CL1	93	96	17375	7.7845	1	0.158589	0.147566
SMART	SM00199:SCY	3	2.83019	0.0171607	CXCL10, CXCL9, CX3CL1	62	32	9680	14.6371	0.607305	0.463339	0.463339
GOTERM_BP_FAT	GO:0072678~T cell migration	3	2.83019	0.0172284	CXCL10, LGALS9, CXCL16	93	38	17375	14.7496	1	0.181541	0.168923
GOTERM_BP_FAT	GO:0097530~granulocyte migration	4	3.77358	0.0206378	CD74, CSF1, LBP, CX3CL1	93	110	17375	6.79374	1	0.20732	0.192909
GOTERM_BP_FAT	GO:1900544~positive regulation of purine nucleotide metabolic process	4	3.77358	0.0287229	ADGRD1, CXCL10, CXCL9, STAT3	93	125	17375	5.97849	1	0.258597	0.240622
GOTERM_BP_FAT	GO:0045981~positive regulation of nucleotide metabolic process	4	3.77358	0.0287229	ADGRD1, CXCL10, CXCL9, STAT3	93	125	17375	5.97849	1	0.258597	0.240622
GOTERM_BP_FAT	GO:0006928~movement of cell or subcellular component	16	15.0943	0.0313506	CD74, CXCL9, CSF1, STAT1, STAT3, MTUS1, TNF, MMP9, CX3CL1, CXCL16, CXCL10, AXL, CTNNA1, CD248, LGALS9, LBP	93	1688	17375	1.77088	1	0.269592	0.250853
GOTERM_BP_FAT	GO:0042116~macrophage activation	3	2.83019	0.0320913	LGALS9, LBP, CX3CL1	93	53	17375	10.5752	1	0.275082	0.255962
GOTERM_BP_FAT	GO:0045785~positive regulation of cell adhesion	6	5.66038	0.0453537	CD74, CSF1, LGALS9, LOC100912228, TNF, CX3CL1	93	367	17375	3.05441	1	0.355109	0.330427
Annotation Cluster 13	Enrichment Score: 3.023433795772992
Category	Term	Count	%	PValue	Genes	List Total	Pop Hits	Pop Total	Fold Enrichment	Bonferroni	Benjamini	FDR
GOTERM_BP_FAT	GO:0002682~regulation of immune system process	27	25.4717	3.96e-10	CXCL9, CSF1, NLRC5, TNFAIP3, RT1-A1, TAPBPL, RT1-A2, TNF, CX3CL1, DHX58, LGALS9, LBP, GBP5, CD74, RSAD2, TESC, TAP2, MTUS1, TRAFD1, TAP1, ISG15, MMP9, CXCL10, AXL, IRF1, ACKR3, LOC100912228	93	1208	17375	4.17579	1.13e-06	5.67e-08	5.28e-08
GOTERM_BP_FAT	GO:0002684~positive regulation of immune system process	22	20.7547	4.42e-10	GBP5, CD74, CXCL9, RSAD2, CSF1, TESC, TAP2, NLRC5, TAP1, TNFAIP3, ISG15, RT1-A1, RT1-A2, TNF, MMP9, CX3CL1, CXCL10, AXL, IRF1, DHX58, LGALS9, LBP	93	772	17375	5.32411	1.27e-06	6.03e-08	5.61e-08
GOTERM_BP_FAT	GO:0045088~regulation of innate immune response	13	12.2642	1.69e-09	GBP5, RSAD2, TAP2, NLRC5, TRAFD1, TAP1, TNFAIP3, RT1-A1, TNF, IRF1, DHX58, LGALS9, LBP	93	218	17375	11.1411	4.83e-06	2.01e-07	1.87e-07
GOTERM_BP_FAT	GO:0031347~regulation of defense response	18	16.9811	1.54e-08	GBP5, RSAD2, TAP2, NLRC5, WFDC1, TRAFD1, TAP1, TNFAIP3, RT1-A1, TNF, CX3CL1, IRF1, RAB34, DHX58, ACKR3, LGALS9, LBP, LOC100912228	93	603	17375	5.57695	4.4e-05	1.47e-06	1.37e-06
GOTERM_BP_FAT	GO:0050777~negative regulation of immune response	10	9.43396	3.27e-08	DHX58, NLRC5, TAP2, TRAFD1, TAP1, TNFAIP3, RT1-A1, LGALS9, LOC100912228, TNF	93	132	17375	14.1536	9.35e-05	3.02e-06	2.81e-06
GOTERM_BP_FAT	GO:0002683~negative regulation of immune system process	14	13.2075	2.03e-07	CD74, TAP2, NLRC5, TRAFD1, TAP1, TNFAIP3, RT1-A1, TAPBPL, TNF, AXL, IRF1, DHX58, LGALS9, LOC100912228	93	404	17375	6.47424	0.00058	1.71e-05	1.59e-05
GOTERM_BP_FAT	GO:0050776~regulation of immune response	16	15.0943	5.93e-07	GBP5, CD74, RSAD2, TAP2, NLRC5, TRAFD1, TAP1, TNFAIP3, RT1-A1, RT1-A2, TNF, IRF1, DHX58, LGALS9, LBP, LOC100912228	93	603	17375	4.95729	0.00169675	4.66e-05	4.34e-05
GOTERM_BP_FAT	GO:0048584~positive regulation of response to stimulus	28	26.4151	6.03e-07	CXCL9, CSF1, NLRC5, TNFAIP3, RT1-A1, RT1-A2, TNF, CX3CL1, DHX58, CTNNA1, LGALS9, LBP, FGF23, GBP5, CD74, RSAD2, STARD10, STAT3, TAP2, MMP9, CXCL10, AXL, IRF1, RAB34, ACKR3, LOC100912228, INHA, CRLF1	93	1846	17375	2.83379	0.00172439	4.66e-05	4.34e-05
GOTERM_BP_FAT	GO:0031349~positive regulation of defense response	11	10.3774	2.74e-06	GBP5, RSAD2, IRF1, RAB34, DHX58, NLRC5, TNFAIP3, LGALS9, LBP, TNF, CX3CL1	93	286	17375	7.18569	0.00781351	0.000163	0.000152
GOTERM_BP_FAT	GO:0045089~positive regulation of innate immune response	9	8.49057	4.45e-06	GBP5, RSAD2, IRF1, DHX58, NLRC5, TNFAIP3, LGALS9, LBP, TNF	93	177	17375	9.49973	0.0126535	0.00024	0.000224
GOTERM_BP_FAT	GO:0050778~positive regulation of immune response	13	12.2642	5.98e-06	GBP5, CD74, RSAD2, TAP2, NLRC5, TNFAIP3, RT1-A1, RT1-A2, TNF, IRF1, DHX58, LGALS9, LBP	93	464	17375	5.2344	0.0169751	0.000306	0.000284
GOTERM_BP_FAT	GO:0002699~positive regulation of immune effector process	9	8.49057	8.41e-06	CD74, RSAD2, DHX58, TAP2, RT1-A1, LGALS9, LBP, RT1-A2, TNF	93	193	17375	8.71218	0.0237892	0.000415	0.000386
GOTERM_BP_FAT	GO:0002221~pattern recognition receptor signaling pathway	7	6.60377	2.71e-05	RSAD2, IRF1, DHX58, TNFAIP3, LGALS9, LBP, TNF	93	111	17375	11.7819	0.0746086	0.00115728	0.00107684
GOTERM_BP_FAT	GO:0002758~innate immune response-activating signal transduction	7	6.60377	3.15e-05	RSAD2, IRF1, DHX58, TNFAIP3, LGALS9, LBP, TNF	93	114	17375	11.4719	0.0862296	0.0013261	0.00123392
GOTERM_BP_FAT	GO:0001817~regulation of cytokine production	13	12.2642	3.61e-05	GBP5, CD74, RSAD2, TNFAIP3, ISG15, TNF, CX3CL1, AXL, IRF1, DHX58, LGALS9, LBP, ICOSLG	93	556	17375	4.36828	0.0981881	0.00149779	0.00139368
GOTERM_BP_FAT	GO:0080134~regulation of response to stress	19	17.9245	4.48e-05	GBP5, CD74, RSAD2, TAP2, NLRC5, WFDC1, TRAFD1, TAP1, TNFAIP3, RT1-A1, TNF, CX3CL1, IRF1, RAB34, DHX58, ACKR3, LGALS9, LBP, LOC100912228	93	1191	17375	2.98046	0.120466	0.00180789	0.00168223
GOTERM_BP_FAT	GO:0002218~activation of innate immune response	7	6.60377	4.61e-05	RSAD2, IRF1, DHX58, TNFAIP3, LGALS9, LBP, TNF	93	122	17375	10.7196	0.123769	0.00183504	0.00170749
GOTERM_BP_FAT	GO:0002697~regulation of immune effector process	11	10.3774	6.69e-05	CD74, RSAD2, DHX58, TAP2, TAP1, ACKR3, RT1-A1, LGALS9, LBP, RT1-A2, TNF	93	414	17375	4.96403	0.17434	0.00248787	0.00231494
GOTERM_BP_FAT	GO:0048585~negative regulation of response to stimulus	20	18.8679	6.92e-05	CD74, STAT1, TAP2, NLRC5, WFDC1, TRAFD1, TAP1, TNFAIP3, RT1-A1, TNF, MMP9, CX3CL1, DHRS3, RNF213, IRF1, DHX58, CTNNA1, ACKR3, LGALS9, LOC100912228	93	1349	17375	2.76987	0.179653	0.00252174	0.00234646
GOTERM_BP_FAT	GO:0002224~toll-like receptor signaling pathway	6	5.66038	6.96e-05	RSAD2, IRF1, TNFAIP3, LGALS9, LBP, TNF	93	81	17375	13.8391	0.180634	0.00252174	0.00234646
GOTERM_BP_FAT	GO:0002822~regulation of adaptive immune response based on somatic recombination of immune receptors built from immunoglobulin superfamily domains	7	6.60377	8.46e-05	RSAD2, TAP2, TNFAIP3, RT1-A1, LGALS9, RT1-A2, TNF	93	136	17375	9.61614	0.215029	0.00291684	0.0027141
GOTERM_BP_FAT	GO:0001816~cytokine production	13	12.2642	8.65e-05	GBP5, CD74, RSAD2, TNFAIP3, ISG15, TNF, CX3CL1, AXL, IRF1, DHX58, LGALS9, LBP, ICOSLG	93	609	17375	3.98812	0.21944	0.0029492	0.00274421
GOTERM_BP_FAT	GO:0002819~regulation of adaptive immune response	7	6.60377	0.00012	RSAD2, TAP2, TNFAIP3, RT1-A1, LGALS9, RT1-A2, TNF	93	145	17375	9.01928	0.291612	0.00387351	0.00360427
GOTERM_BP_FAT	GO:0001819~positive regulation of cytokine production	10	9.43396	0.000156	GBP5, CD74, RSAD2, IRF1, DHX58, LGALS9, LBP, TNF, ICOSLG, CX3CL1	93	372	17375	5.02226	0.360106	0.00490569	0.00456471
GOTERM_BP_FAT	GO:0002250~adaptive immune response	9	8.49057	0.000243	CD74, RSAD2, TAP2, TAP1, TNFAIP3, RT1-A1, LGALS9, RT1-A2, TNF	93	311	17375	5.4066	0.502017	0.00733795	0.0068279
GOTERM_BP_FAT	GO:0002460~adaptive immune response based on somatic recombination of immune receptors built from immunoglobulin superfamily domains	8	7.54717	0.000355	CD74, RSAD2, TAP2, TNFAIP3, RT1-A1, LGALS9, RT1-A2, TNF	93	249	17375	6.0025	0.638154	0.0102662	0.00955264
GOTERM_BP_FAT	GO:1903708~positive regulation of hemopoiesis	7	6.60377	0.000449	CD74, CSF1, AXL, TESC, ISG15, LGALS9, TNF	93	185	17375	7.06917	0.723436	0.0128502	0.011957
GOTERM_BP_FAT	GO:0001961~positive regulation of cytokine-mediated signaling pathway	4	3.77358	0.000526	CD74, CSF1, AXL, NLRC5	93	30	17375	24.9104	0.778198	0.0143388	0.0133422
GOTERM_BP_FAT	GO:0060760~positive regulation of response to cytokine stimulus	4	3.77358	0.00058	CD74, CSF1, AXL, NLRC5	93	31	17375	24.1068	0.810051	0.0153752	0.0143065
GOTERM_BP_FAT	GO:0001818~negative regulation of cytokine production	7	6.60377	0.000895	AXL, DHX58, TNFAIP3, LGALS9, LBP, TNF, CX3CL1	93	211	17375	6.19808	0.922861	0.0215836	0.0200834
GOTERM_BP_FAT	GO:0050727~regulation of inflammatory response	8	7.54717	0.00104766	GBP5, WFDC1, TNFAIP3, LGALS9, LBP, LOC100912228, TNF, CX3CL1	93	299	17375	4.99874	0.950264	0.0238053	0.0221506
GOTERM_BP_FAT	GO:0002520~immune system development	14	13.2075	0.00106375	BATF2, CD74, RSAD2, CSF1, TESC, TNFAIP3, ISG15, RT1-A1, TNF, PSMB9, AXL, IRF1, CD248, LGALS9	93	918	17375	2.84923	0.952505	0.0239309	0.0222675
GOTERM_BP_FAT	GO:1902107~positive regulation of leukocyte differentiation	6	5.66038	0.00113687	CD74, CSF1, AXL, TESC, LGALS9, TNF	93	148	17375	7.57411	0.961485	0.0251875	0.0234368
GOTERM_BP_FAT	GO:0051240~positive regulation of multicellular organismal process	19	17.9245	0.00158391	GBP5, CD74, GRN, RSAD2, CSF1, TESC, TNFAIP3, ISG15, RT1-A1, TNF, MMP9, CX3CL1, FOXS1, AXL, IRF1, DHX58, LGALS9, LBP, ICOSLG	93	1595	17375	2.22554	0.989309	0.0321613	0.0299259
GOTERM_BP_FAT	GO:0034121~regulation of toll-like receptor signaling pathway	4	3.77358	0.00173557	RSAD2, IRF1, TNFAIP3, LBP	93	45	17375	16.6069	0.993079	0.0338921	0.0315363
GOTERM_BP_FAT	GO:0031663~lipopolysaccharide-mediated signaling pathway	4	3.77358	0.00184959	STAT1, TNFAIP3, LBP, TNF	93	46	17375	16.2459	0.99501	0.0353025	0.0328487
GOTERM_BP_FAT	GO:0001775~cell activation	13	12.2642	0.00219057	BATF2, CD74, RSAD2, TNFAIP3, TNF, PSMB10, CX3CL1, CXCL10, AXL, IRF1, LGALS9, LBP, LOC100912228	93	875	17375	2.77573	0.998124	0.0399465	0.0371699
GOTERM_BP_FAT	GO:0032720~negative regulation of tumor necrosis factor production	4	3.77358	0.00221932	AXL, TNFAIP3, LGALS9, LBP	93	49	17375	15.2513	0.998272	0.0402146	0.0374194
GOTERM_BP_FAT	GO:0002757~immune response-activating signal transduction	7	6.60377	0.00225482	RSAD2, IRF1, DHX58, TNFAIP3, LGALS9, LBP, TNF	93	253	17375	5.16915	0.99844	0.0403472	0.0375428
GOTERM_BP_FAT	GO:1903556~negative regulation of tumor necrosis factor superfamily cytokine production	4	3.77358	0.002352	AXL, TNFAIP3, LGALS9, LBP	93	50	17375	14.9462	0.998819	0.0418247	0.0389175
GOTERM_BP_FAT	GO:1902105~regulation of leukocyte differentiation	7	6.60377	0.00273452	CD74, CSF1, AXL, TESC, IRF1, LGALS9, TNF	93	263	17375	4.97261	0.999606	0.0468066	0.0435532
GOTERM_BP_FAT	GO:0032722~positive regulation of chemokine production	4	3.77358	0.00293147	CD74, LGALS9, LBP, TNF	93	54	17375	13.8391	0.999776	0.0493694	0.0459379
GOTERM_BP_FAT	GO:0002764~immune response-regulating signaling pathway	7	6.60377	0.00300131	RSAD2, IRF1, DHX58, TNFAIP3, LGALS9, LBP, TNF	93	268	17375	4.87983	0.999817	0.0499579	0.0464855
GOTERM_BP_FAT	GO:1903706~regulation of hemopoiesis	8	7.54717	0.00309412	CD74, CSF1, AXL, TESC, IRF1, ISG15, LGALS9, TNF	93	362	17375	4.12879	0.99986	0.0509107	0.047372
GOTERM_BP_FAT	GO:0042108~positive regulation of cytokine biosynthetic process	4	3.77358	0.00453532	IRF1, LBP, TNF, ICOSLG	93	63	17375	11.8621	0.999998	0.0669311	0.0622789
GOTERM_BP_FAT	GO:0034138~toll-like receptor 3 signaling pathway	3	2.83019	0.00495226	TNFAIP3, LGALS9, TNF	93	20	17375	28.0242	0.999999	0.0716077	0.0666304
GOTERM_BP_FAT	GO:0002521~leukocyte differentiation	9	8.49057	0.00512369	BATF2, CD74, CSF1, RSAD2, AXL, TESC, IRF1, LGALS9, TNF	93	502	17375	3.34951	1	0.0729807	0.067908
GOTERM_BP_FAT	GO:0002253~activation of immune response	7	6.60377	0.00527875	RSAD2, IRF1, DHX58, TNFAIP3, LGALS9, LBP, TNF	93	301	17375	4.34484	1	0.0748171	0.0696168
GOTERM_BP_FAT	GO:0051250~negative regulation of lymphocyte activation	5	4.71698	0.00545408	CD74, AXL, IRF1, TNFAIP3, LGALS9	93	133	17375	7.02361	1	0.0761709	0.0708764
GOTERM_BP_FAT	GO:0048534~hematopoietic or lymphoid organ development	12	11.3208	0.00622153	BATF2, CD74, CSF1, RSAD2, AXL, TESC, IRF1, CD248, ISG15, LGALS9, TNF, PSMB9	93	871	17375	2.57398	1	0.0827074	0.0769586
GOTERM_BP_FAT	GO:0030155~regulation of cell adhesion	10	9.43396	0.00624752	CD74, CSF1, TESC, IRF1, LGALS9, LOC100912228, TNF, CX3CL1, ASS1, RND1	93	632	17375	2.95614	1	0.0827074	0.0769586
GOTERM_BP_FAT	GO:0045321~leukocyte activation	11	10.3774	0.00626877	BATF2, CD74, RSAD2, AXL, IRF1, TNFAIP3, LGALS9, LBP, LOC100912228, CX3CL1, PSMB10	93	750	17375	2.74014	1	0.0827074	0.0769586
GOTERM_BP_FAT	GO:0032602~chemokine production	4	3.77358	0.00736866	CD74, LGALS9, LBP, TNF	93	75	17375	9.96416	1	0.0950292	0.088424
GOTERM_BP_FAT	GO:0032642~regulation of chemokine production	4	3.77358	0.00764248	CD74, LGALS9, LBP, TNF	93	76	17375	9.83305	1	0.0972463	0.0904869
GOTERM_BP_FAT	GO:0001959~regulation of cytokine-mediated signaling pathway	4	3.77358	0.00820799	CD74, CSF1, AXL, NLRC5	93	78	17375	9.58092	1	0.102399	0.0952814
GOTERM_BP_FAT	GO:0002695~negative regulation of leukocyte activation	5	4.71698	0.00887302	CD74, AXL, IRF1, TNFAIP3, LGALS9	93	153	17375	6.10549	1	0.108813	0.10125
GOTERM_BP_FAT	GO:0007155~cell adhesion	16	15.0943	0.00994846	CD74, RSAD2, CSF1, STAT1, TESC, TNF, ASS1, PSMB10, CX3CL1, RND1, AXL, IRF1, CTNNA1, ACKR3, LGALS9, LOC100912228	93	1468	17375	2.03627	1	0.119674	0.111356
GOTERM_BP_FAT	GO:0060759~regulation of response to cytokine stimulus	4	3.77358	0.0100496	CD74, CSF1, AXL, NLRC5	93	84	17375	8.89657	1	0.120385	0.112018
GOTERM_BP_FAT	GO:0022610~biological adhesion	16	15.0943	0.0105521	CD74, RSAD2, CSF1, STAT1, TESC, TNF, ASS1, PSMB10, CX3CL1, RND1, AXL, IRF1, CTNNA1, ACKR3, LGALS9, LOC100912228	93	1478	17375	2.02249	1	0.122994	0.114445
GOTERM_BP_FAT	GO:0042742~defense response to bacterium	6	5.66038	0.0105681	LYZ2, RAB34, ISG15, LGALS9, LBP, TNF	93	250	17375	4.48387	1	0.122994	0.114445
GOTERM_BP_FAT	GO:0050866~negative regulation of cell activation	5	4.71698	0.0129434	CD74, AXL, IRF1, TNFAIP3, LGALS9	93	171	17375	5.46281	1	0.147637	0.137375
GOTERM_BP_FAT	GO:0045639~positive regulation of myeloid cell differentiation	4	3.77358	0.0132291	CSF1, TESC, ISG15, TNF	93	93	17375	8.03561	1	0.150297	0.13985
GOTERM_BP_FAT	GO:0042035~regulation of cytokine biosynthetic process	4	3.77358	0.0140048	IRF1, LBP, TNF, ICOSLG	93	95	17375	7.86644	1	0.156014	0.14517
GOTERM_BP_FAT	GO:0051094~positive regulation of developmental process	14	13.2075	0.0141867	CD74, CXCL9, GRN, CSF1, TESC, TNFAIP3, ISG15, RT1-A1, TNF, MMP9, CX3CL1, FOXS1, AXL, LGALS9	93	1249	17375	2.09415	1	0.15682	0.14592
GOTERM_BP_FAT	GO:0001776~leukocyte homeostasis	4	3.77358	0.0164846	CD74, AXL, TNFAIP3, LGALS9	93	101	17375	7.39913	1	0.177427	0.165094
GOTERM_BP_FAT	GO:0032649~regulation of interferon-gamma production	4	3.77358	0.0169203	AXL, ISG15, LGALS9, TNF	93	102	17375	7.32659	1	0.180757	0.168193
GOTERM_BP_FAT	GO:0042089~cytokine biosynthetic process	4	3.77358	0.0169203	IRF1, LBP, TNF, ICOSLG	93	102	17375	7.32659	1	0.180757	0.168193
GOTERM_BP_FAT	GO:0048872~homeostasis of number of cells	6	5.66038	0.0179666	CD74, CSF1, AXL, TNFAIP3, ISG15, LGALS9	93	286	17375	3.91947	1	0.188368	0.175275
GOTERM_BP_FAT	GO:1903038~negative regulation of leukocyte cell-cell adhesion	4	3.77358	0.018266	CD74, IRF1, LGALS9, ASS1	93	105	17375	7.11726	1	0.190166	0.176948
GOTERM_BP_FAT	GO:0042107~cytokine metabolic process	4	3.77358	0.0187275	IRF1, LBP, TNF, ICOSLG	93	106	17375	7.05011	1	0.194264	0.180761
GOTERM_BP_FAT	GO:0002573~myeloid leukocyte differentiation	5	4.71698	0.0231402	BATF2, CSF1, TESC, LGALS9, TNF	93	204	17375	4.57912	1	0.223364	0.207839
GOTERM_BP_FAT	GO:0050729~positive regulation of inflammatory response	4	3.77358	0.0231712	GBP5, LBP, TNF, CX3CL1	93	115	17375	6.49836	1	0.223364	0.207839
GOTERM_BP_FAT	GO:0032640~tumor necrosis factor production	4	3.77358	0.0231712	AXL, TNFAIP3, LGALS9, LBP	93	115	17375	6.49836	1	0.223364	0.207839
GOTERM_BP_FAT	GO:0032757~positive regulation of interleukin-8 production	3	2.83019	0.0256926	LGALS9, LBP, TNF	93	47	17375	11.9252	1	0.239661	0.223003
GOTERM_BP_FAT	GO:0032635~interleukin-6 production	4	3.77358	0.0258663	TNFAIP3, LGALS9, LBP, TNF	93	120	17375	6.2276	1	0.239661	0.223003
GOTERM_BP_FAT	GO:0032675~regulation of interleukin-6 production	4	3.77358	0.0258663	TNFAIP3, LGALS9, LBP, TNF	93	120	17375	6.2276	1	0.239661	0.223003
GOTERM_BP_FAT	GO:0032680~regulation of tumor necrosis factor production	4	3.77358	0.0264248	AXL, TNFAIP3, LGALS9, LBP	93	121	17375	6.17613	1	0.243261	0.226352
GOTERM_BP_FAT	GO:1903555~regulation of tumor necrosis factor superfamily cytokine production	4	3.77358	0.027561	AXL, TNFAIP3, LGALS9, LBP	93	123	17375	6.07571	1	0.251296	0.233829
GOTERM_BP_FAT	GO:0071706~tumor necrosis factor superfamily cytokine production	4	3.77358	0.0287229	AXL, TNFAIP3, LGALS9, LBP	93	125	17375	5.97849	1	0.258597	0.240622
GOTERM_BP_FAT	GO:0050709~negative regulation of protein secretion	4	3.77358	0.0287229	RSAD2, LGALS9, TNF, CX3CL1	93	125	17375	5.97849	1	0.258597	0.240622
GOTERM_BP_FAT	GO:0030097~hemopoiesis	10	9.43396	0.0300673	BATF2, CD74, CSF1, RSAD2, AXL, TESC, IRF1, ISG15, LGALS9, TNF	93	823	17375	2.27008	1	0.265764	0.247291
GOTERM_BP_FAT	GO:0007162~negative regulation of cell adhesion	5	4.71698	0.0366898	CD74, IRF1, LGALS9, ASS1, RND1	93	236	17375	3.95822	1	0.306247	0.284961
GOTERM_BP_FAT	GO:0002763~positive regulation of myeloid leukocyte differentiation	3	2.83019	0.0378493	CSF1, TESC, TNF	93	58	17375	9.66352	1	0.312918	0.291168
GOTERM_BP_FAT	GO:0007249~I-kappaB kinase/NF-kappaB signaling	5	4.71698	0.0381519	STAT1, IRF1, TNFAIP3, LGALS9, TNF	93	239	17375	3.90853	1	0.312918	0.291168
GOTERM_BP_FAT	GO:0032677~regulation of interleukin-8 production	3	2.83019	0.0414793	LGALS9, LBP, TNF	93	61	17375	9.18826	1	0.330696	0.30771
GOTERM_BP_FAT	GO:0007159~leukocyte cell-cell adhesion	7	6.60377	0.0416725	CD74, RSAD2, IRF1, LGALS9, TNF, ASS1, PSMB10	93	479	17375	2.73026	1	0.330696	0.30771
GOTERM_BP_FAT	GO:0045785~positive regulation of cell adhesion	6	5.66038	0.0453537	CD74, CSF1, LGALS9, LOC100912228, TNF, CX3CL1	93	367	17375	3.05441	1	0.355109	0.330427
GOTERM_BP_FAT	GO:0022408~negative regulation of cell-cell adhesion	4	3.77358	0.0453965	CD74, IRF1, LGALS9, ASS1	93	150	17375	4.98208	1	0.355109	0.330427
GOTERM_BP_FAT	GO:0032637~interleukin-8 production	3	2.83019	0.0478057	LGALS9, LBP, TNF	93	66	17375	8.49218	1	0.368916	0.343273
GOTERM_BP_FAT	GO:0045619~regulation of lymphocyte differentiation	4	3.77358	0.0484263	CD74, AXL, IRF1, LGALS9	93	154	17375	4.85267	1	0.371701	0.345865
GOTERM_BP_FAT	GO:0098602~single organism cell adhesion	9	8.49057	0.0493476	CD74, RSAD2, AXL, IRF1, CTNNA1, LGALS9, TNF, ASS1, PSMB10	93	764	17375	2.20085	1	0.376752	0.350565
Annotation Cluster 14	Enrichment Score: 2.665009686506965
Category	Term	Count	%	PValue	Genes	List Total	Pop Hits	Pop Total	Fold Enrichment	Bonferroni	Benjamini	FDR
GOTERM_BP_FAT	GO:0032103~positive regulation of response to external stimulus	12	11.3208	1.77e-07	CXCL10, GBP5, CD74, CXCL9, CSF1, RAB34, DHX58, LGALS9, LBP, LOC100912228, TNF, CX3CL1	93	269	17375	8.33433	0.000507	1.59e-05	1.48e-05
GOTERM_BP_FAT	GO:0048584~positive regulation of response to stimulus	28	26.4151	6.03e-07	CXCL9, CSF1, NLRC5, TNFAIP3, RT1-A1, RT1-A2, TNF, CX3CL1, DHX58, CTNNA1, LGALS9, LBP, FGF23, GBP5, CD74, RSAD2, STARD10, STAT3, TAP2, MMP9, CXCL10, AXL, IRF1, RAB34, ACKR3, LOC100912228, INHA, CRLF1	93	1846	17375	2.83379	0.00172439	4.66e-05	4.34e-05
GOTERM_BP_FAT	GO:0019221~cytokine-mediated signaling pathway	12	11.3208	2.01e-06	CXCL10, CD74, CXCL9, CSF1, STAT1, AXL, IRF1, STAT3, NLRC5, ACKR3, TNF, CX3CL1	93	344	17375	6.51725	0.00573185	0.000128	0.000119
GOTERM_BP_FAT	GO:0050900~leukocyte migration	11	10.3774	2.83e-06	CXCL10, CD74, CXCL9, CSF1, MTUS1, LGALS9, LBP, TNF, MMP9, CX3CL1, CXCL16	93	287	17375	7.16065	0.00805971	0.000165	0.000154
GOTERM_BP_FAT	GO:0002687~positive regulation of leukocyte migration	8	7.54717	4.69e-06	CXCL10, CD74, CXCL9, CSF1, LGALS9, LBP, MMP9, CX3CL1	93	126	17375	11.8621	0.013332	0.000249	0.000231
GOTERM_MF_FAT	GO:0042379~chemokine receptor binding	6	5.66038	8.94e-06	CXCL10, CXCL9, STAT1, STAT3, CX3CL1, CXCL16	92	51	16438	21.0205	0.00309799	0.000796	0.000738
GOTERM_BP_FAT	GO:0032101~regulation of response to external stimulus	16	15.0943	1.08e-05	GBP5, CD74, CXCL9, CSF1, MTUS1, WFDC1, TNFAIP3, TNF, CX3CL1, CXCL10, RAB34, DHX58, ACKR3, LGALS9, LBP, LOC100912228	93	764	17375	3.91263	0.0304042	0.000515	0.000479
GOTERM_MF_FAT	GO:0005126~cytokine receptor binding	10	9.43396	1.74e-05	CXCL10, CXCL9, CSF1, STAT1, STAT3, INHA, TNF, CX3CL1, CRLF1, CXCL16	92	268	16438	6.66694	0.00601104	0.00100486	0.000932
GOTERM_BP_FAT	GO:0009967~positive regulation of signal transduction	21	19.8113	2.1e-05	CD74, CXCL9, RSAD2, CSF1, STAT3, STARD10, NLRC5, TNF, MMP9, CX3CL1, CXCL10, AXL, DHX58, CTNNA1, ACKR3, LGALS9, LBP, LOC100912228, INHA, FGF23, CRLF1	93	1351	17375	2.90406	0.0582966	0.000924	0.00086
GOTERM_BP_FAT	GO:0042127~regulation of cell proliferation	22	20.7547	7.62e-05	CD74, CXCL9, GRN, CSF1, STAT1, TESC, STAT3, WFDC1, TNFAIP3, TNF, MMP9, CX3CL1, IFIT3, CXCL10, FXYD2, IRF1, CTNNA1, CD248, LGALS9, LOC100912228, INHA, CRLF1	93	1603	17375	2.56408	0.196021	0.00270514	0.00251711
GOTERM_BP_FAT	GO:0010647~positive regulation of cell communication	21	19.8113	0.000108	CD74, CXCL9, RSAD2, CSF1, STAT3, STARD10, NLRC5, TNF, MMP9, CX3CL1, CXCL10, AXL, DHX58, CTNNA1, ACKR3, LGALS9, LBP, LOC100912228, INHA, FGF23, CRLF1	93	1517	17375	2.58628	0.265064	0.00353972	0.00329368
GOTERM_BP_FAT	GO:0023056~positive regulation of signaling	21	19.8113	0.000115	CD74, CXCL9, RSAD2, CSF1, STAT3, STARD10, NLRC5, TNF, MMP9, CX3CL1, CXCL10, AXL, DHX58, CTNNA1, ACKR3, LGALS9, LBP, LOC100912228, INHA, FGF23, CRLF1	93	1524	17375	2.5744	0.279658	0.00372739	0.00346831
UP_KEYWORDS	Secreted	16	15.0943	0.000192	CXCL9, GRN, CSF1, LYZ2, WFDC1, PRELP, TNF, SOD3, MMP9, CX3CL1, CXCL10, LGALS9, LBP, LOC100912228, INHA, FGF23	104	1045	20793	3.06117	0.0242696	0.00307083	0.0028789
GOTERM_BP_FAT	GO:0010941~regulation of cell death	21	19.8113	0.000203	ANKRD13C, CD74, STAT1, STAT3, OSGIN1, TNFAIP3, TNF, MMP9, CX3CL1, IFIT3, IFIT2, AXL, IRF1, CCNG1, CTNNA1, ACKR3, CD248, LGALS9, LOC100912228, INHA, CRLF1	93	1590	17375	2.46754	0.441435	0.00632962	0.00588966
GOTERM_BP_FAT	GO:0051048~negative regulation of secretion	8	7.54717	0.000225	CD74, PNKD, RSAD2, LGALS9, INHA, TNF, FGF23, CX3CL1	93	231	17375	6.47023	0.475234	0.00685884	0.0063821
GOTERM_CC_FAT	GO:0005615~extracellular space	20	18.8679	0.000338	CXCL9, GRN, CSF1, LYZ2, MTUS1, WFDC1, PRELP, TNF, SOD3, MMP9, CX3CL1, CXCL16, CXCL10, AXL, LGALS9, LBP, LOC100912228, INHA, FGF23, CRLF1	81	1379	13535	2.42348	0.0717155	0.0187578	0.0184167
GOTERM_BP_FAT	GO:0008283~cell proliferation	22	20.7547	0.000476	CD74, GRN, CSF1, STAT1, TESC, STAT3, WFDC1, TNFAIP3, TNF, MMP9, PSMB10, CX3CL1, IFIT3, CXCL10, IRF1, IRF2, ANGPTL8, CTNNA1, CD248, LGALS9, LOC100912228, CRLF1	93	1829	17375	2.24725	0.744388	0.0133703	0.0124409
GOTERM_BP_FAT	GO:0042981~regulation of apoptotic process	19	17.9245	0.000496	ANKRD13C, CD74, STAT1, STAT3, OSGIN1, TNFAIP3, TNF, MMP9, CX3CL1, IFIT3, IFIT2, AXL, CCNG1, CTNNA1, ACKR3, CD248, LGALS9, INHA, CRLF1	93	1443	17375	2.45997	0.758405	0.0136552	0.0127061
GOTERM_BP_FAT	GO:0043067~regulation of programmed cell death	19	17.9245	0.00057	ANKRD13C, CD74, STAT1, STAT3, OSGIN1, TNFAIP3, TNF, MMP9, CX3CL1, IFIT3, IFIT2, AXL, CCNG1, CTNNA1, ACKR3, CD248, LGALS9, INHA, CRLF1	93	1460	17375	2.43132	0.804636	0.0152563	0.0141959
GOTERM_BP_FAT	GO:0012501~programmed cell death	21	19.8113	0.000768	ANKRD13C, CD74, MLKL, STAT1, STAT3, OSGIN1, TNFAIP3, TNF, MMP9, CX3CL1, IFIT3, IFIT2, AXL, IRF1, CCNG1, CTNNA1, ACKR3, CD248, LGALS9, INHA, CRLF1	93	1761	17375	2.22793	0.88906	0.0195677	0.0182076
GOTERM_BP_FAT	GO:1903531~negative regulation of secretion by cell	7	6.60377	0.00077	PNKD, RSAD2, LGALS9, INHA, TNF, FGF23, CX3CL1	93	205	17375	6.37949	0.889779	0.0195677	0.0182076
GOTERM_BP_FAT	GO:0051241~negative regulation of multicellular organismal process	16	15.0943	0.000779	CD74, STAT1, STAT3, TNFAIP3, RT1-A2, TNF, CX3CL1, CXCL10, AXL, IRF1, DHX58, CTNNA1, LGALS9, LBP, INHA, FGF23	93	1123	17375	2.66184	0.892642	0.0195677	0.0182076
GOTERM_BP_FAT	GO:0008219~cell death	22	20.7547	0.000804	ANKRD13C, CD74, MLKL, STAT1, STAT3, OSGIN1, TNFAIP3, TNF, MMP9, CX3CL1, IFIT3, IFIT2, AXL, IRF1, CCNG1, CTNNA1, ACKR3, CD248, LGALS9, LOC100912228, INHA, CRLF1	93	1903	17375	2.15986	0.900014	0.0200157	0.0186244
GOTERM_BP_FAT	GO:0009966~regulation of signal transduction	26	24.5283	0.000821	CXCL9, CSF1, NLRC5, TNFAIP3, TNF, CX3CL1, RNF213, DHX58, CTNNA1, LGALS9, LBP, FGF23, CD74, RSAD2, STAT1, STARD10, STAT3, MMP9, DHRS3, CXCL10, AXL, IRF1, ACKR3, LOC100912228, INHA, CRLF1	93	2469	17375	1.96741	0.904656	0.0202526	0.0188449
GOTERM_BP_FAT	GO:0001818~negative regulation of cytokine production	7	6.60377	0.000895	AXL, DHX58, TNFAIP3, LGALS9, LBP, TNF, CX3CL1	93	211	17375	6.19808	0.922861	0.0215836	0.0200834
GOTERM_BP_FAT	GO:2001234~negative regulation of apoptotic signaling pathway	7	6.60377	0.000939	CD74, CTNNA1, TNFAIP3, ACKR3, TNF, MMP9, CX3CL1	93	213	17375	6.13989	0.932154	0.0222259	0.020681
GOTERM_BP_FAT	GO:0010648~negative regulation of cell communication	16	15.0943	0.000993	CD74, STAT1, NLRC5, TNFAIP3, TNF, MMP9, CX3CL1, DHRS3, PNKD, RNF213, IRF1, DHX58, CTNNA1, ACKR3, INHA, FGF23	93	1150	17375	2.59935	0.941751	0.0231026	0.0214968
GOTERM_BP_FAT	GO:0023057~negative regulation of signaling	16	15.0943	0.00101905	CD74, STAT1, NLRC5, TNFAIP3, TNF, MMP9, CX3CL1, DHRS3, PNKD, RNF213, IRF1, DHX58, CTNNA1, ACKR3, INHA, FGF23	93	1153	17375	2.59258	0.946014	0.0234127	0.0217853
GOTERM_BP_FAT	GO:0008284~positive regulation of cell proliferation	14	13.2075	0.00102221	CD74, GRN, CSF1, STAT1, STAT3, TNFAIP3, TNF, MMP9, CX3CL1, CXCL10, CD248, LGALS9, LOC100912228, CRLF1	93	914	17375	2.8617	0.9465	0.0234127	0.0217853
GOTERM_BP_FAT	GO:0045937~positive regulation of phosphate metabolic process	15	14.1509	0.0012967	CD74, CXCL9, CSF1, STAT3, TNF, MMP9, CX3CL1, ADGRD1, CXCL10, ACKR3, LGALS9, LOC100912228, INHA, FGF23, CRLF1	93	1058	17375	2.64879	0.975641	0.0279132	0.025973
GOTERM_BP_FAT	GO:0010562~positive regulation of phosphorus metabolic process	15	14.1509	0.0012967	CD74, CXCL9, CSF1, STAT3, TNF, MMP9, CX3CL1, ADGRD1, CXCL10, ACKR3, LGALS9, LOC100912228, INHA, FGF23, CRLF1	93	1058	17375	2.64879	0.975641	0.0279132	0.025973
GOTERM_BP_FAT	GO:0051051~negative regulation of transport	10	9.43396	0.00147103	GNAO1, CD74, PNKD, RSAD2, LGALS9, INHA, TNF, FGF23, MMP9, CX3CL1	93	508	17375	3.67772	0.985223	0.0305186	0.0283973
GOTERM_BP_FAT	GO:0051247~positive regulation of protein metabolic process	18	16.9811	0.00174994	CD74, CSF1, STAT1, STAT3, TNFAIP3, TNF, MMP9, CX3CL1, IRF1, ANGPTL8, ACKR3, LGALS9, LBP, LOC100912228, INHA, FGF23, ICOSLG, CRLF1	93	1476	17375	2.27839	0.993359	0.0338921	0.0315363
KEGG_PATHWAY	rno04060:Cytokine-cytokine receptor interaction	7	6.60377	0.00223557	CXCL10, CXCL9, CSF1, ACKR3, TNF, CX3CL1, CXCL16	54	199	7749	5.04774	0.268991	0.0223557	0.0198007
GOTERM_BP_FAT	GO:0010646~regulation of cell communication	27	25.4717	0.00224919	CXCL9, CSF1, NLRC5, TNFAIP3, TNF, CX3CL1, RNF213, DHX58, CTNNA1, LGALS9, LBP, FGF23, CD74, RSAD2, STAT1, STARD10, STAT3, MMP9, DHRS3, CXCL10, PNKD, AXL, IRF1, ACKR3, LOC100912228, INHA, CRLF1	93	2799	17375	1.8022	0.998414	0.0403472	0.0375428
GOTERM_BP_FAT	GO:0023051~regulation of signaling	27	25.4717	0.00252811	CXCL9, CSF1, NLRC5, TNFAIP3, TNF, CX3CL1, RNF213, DHX58, CTNNA1, LGALS9, LBP, FGF23, CD74, RSAD2, STAT1, STARD10, STAT3, MMP9, DHRS3, CXCL10, PNKD, AXL, IRF1, ACKR3, LOC100912228, INHA, CRLF1	93	2822	17375	1.78751	0.999288	0.0441341	0.0410664
GOTERM_BP_FAT	GO:0006915~apoptotic process	19	17.9245	0.00254951	ANKRD13C, CD74, STAT1, STAT3, OSGIN1, TNFAIP3, TNF, MMP9, CX3CL1, IFIT3, IFIT2, AXL, IRF1, CCNG1, CTNNA1, ACKR3, CD248, LGALS9, CRLF1	93	1665	17375	2.13197	0.99933	0.0442379	0.041163
GOTERM_BP_FAT	GO:1902531~regulation of intracellular signal transduction	18	16.9811	0.00285642	CD74, CXCL9, CSF1, STAT1, TNFAIP3, TNF, MMP9, CX3CL1, CXCL10, AXL, IRF1, DHX58, ACKR3, LGALS9, LOC100912228, INHA, FGF23, CRLF1	93	1546	17375	2.17523	0.999722	0.0483901	0.0450267
GOTERM_BP_FAT	GO:1902533~positive regulation of intracellular signal transduction	13	12.2642	0.00321654	CD74, CXCL9, CSF1, TNF, CX3CL1, CXCL10, AXL, DHX58, ACKR3, LGALS9, LOC100912228, FGF23, CRLF1	93	917	17375	2.6486	0.999901	0.052028	0.0484117
GOTERM_BP_FAT	GO:0070374~positive regulation of ERK1 and ERK2 cascade	6	5.66038	0.00323484	CD74, ACKR3, LGALS9, LOC100912228, FGF23, CX3CL1	93	188	17375	5.96259	0.999906	0.05203	0.0484135
GOTERM_BP_FAT	GO:0042592~homeostatic process	19	17.9245	0.00329703	CD74, CXCL9, CSF1, STAT1, LYZ2, STAT3, TXNL1, TAP2, TAP1, TNFAIP3, ATP1A3, ISG15, TNF, CXCL10, AXL, RAB34, ANGPTL8, LGALS9, FGF23	93	1705	17375	2.08195	0.999922	0.0527341	0.0490687
GOTERM_BP_FAT	GO:0016477~cell migration	15	14.1509	0.0037767	CD74, CXCL9, CSF1, STAT1, STAT3, MTUS1, TNF, MMP9, CX3CL1, CXCL16, CXCL10, AXL, CD248, LGALS9, LBP	93	1188	17375	2.35894	0.99998	0.0584469	0.0543844
GOTERM_BP_FAT	GO:0051674~localization of cell	16	15.0943	0.00426112	CD74, CXCL9, CSF1, STAT1, STAT3, MTUS1, TNF, MMP9, CX3CL1, CXCL16, CXCL10, AXL, CTNNA1, CD248, LGALS9, LBP	93	1336	17375	2.23746	0.999995	0.0635396	0.0591231
GOTERM_BP_FAT	GO:0048870~cell motility	16	15.0943	0.00426112	CD74, CXCL9, CSF1, STAT1, STAT3, MTUS1, TNF, MMP9, CX3CL1, CXCL16, CXCL10, AXL, CTNNA1, CD248, LGALS9, LBP	93	1336	17375	2.23746	0.999995	0.0635396	0.0591231
GOTERM_BP_FAT	GO:2001233~regulation of apoptotic signaling pathway	8	7.54717	0.00445788	CD74, CTNNA1, TNFAIP3, ACKR3, LGALS9, TNF, MMP9, CX3CL1	93	387	17375	3.86208	0.999997	0.066129	0.0615326
GOTERM_BP_FAT	GO:0007166~cell surface receptor signaling pathway	22	20.7547	0.00462415	CD74, CXCL9, CSF1, STAT1, STAT3, NLRC5, TNFAIP3, ATP1A3, TNF, MMP9, CX3CL1, ADGRD1, CXCL10, RNF213, AXL, IRF1, CTNNA1, ACKR3, LGALS9, LBP, INHA, FGF23	93	2192	17375	1.8751	0.999998	0.0675457	0.0628507
GOTERM_BP_FAT	GO:0046903~secretion	14	13.2075	0.00507143	GBP5, CD74, RSAD2, STARD10, TNFAIP2, TNF, CX3CL1, PNKD, AXL, RAB34, LGALS9, INHA, FGF23, LY6E	93	1098	17375	2.38214	1	0.0725975	0.0675515
GOTERM_BP_FAT	GO:0019220~regulation of phosphate metabolic process	18	16.9811	0.00531255	CD74, CXCL9, CSF1, STAT3, NLRC5, TNFAIP3, TNF, MMP9, CX3CL1, ADGRD1, CXCL10, IRF1, ACKR3, LGALS9, LOC100912228, INHA, FGF23, CRLF1	93	1643	17375	2.04681	1	0.0749252	0.0697174
GOTERM_BP_FAT	GO:0051174~regulation of phosphorus metabolic process	18	16.9811	0.00534488	CD74, CXCL9, CSF1, STAT3, NLRC5, TNFAIP3, TNF, MMP9, CX3CL1, ADGRD1, CXCL10, IRF1, ACKR3, LGALS9, LOC100912228, INHA, FGF23, CRLF1	93	1644	17375	2.04556	1	0.0750117	0.0697978
GOTERM_BP_FAT	GO:0040011~locomotion	17	16.0377	0.0056426	CD74, CXCL9, CSF1, STAT1, STAT3, MTUS1, TNF, MMP9, CX3CL1, CXCL16, CXCL10, AXL, CTNNA1, ACKR3, CD248, LGALS9, LBP	93	1514	17375	2.0978	1	0.0776671	0.0722687
GOTERM_BP_FAT	GO:0030334~regulation of cell migration	11	10.3774	0.00577162	CXCL10, CD74, CXCL9, CSF1, STAT3, MTUS1, LGALS9, LBP, MMP9, CX3CL1, CXCL16	93	741	17375	2.77342	1	0.079063	0.0735675
GOTERM_BP_FAT	GO:0060548~negative regulation of cell death	13	12.2642	0.00581701	CD74, STAT3, TNFAIP3, TNF, MMP9, CX3CL1, IFIT3, AXL, CCNG1, CTNNA1, ACKR3, LOC100912228, CRLF1	93	988	17375	2.45826	1	0.0793052	0.0737929
GOTERM_BP_FAT	GO:0043066~negative regulation of apoptotic process	12	11.3208	0.00664961	CD74, AXL, STAT3, CCNG1, CTNNA1, TNFAIP3, ACKR3, TNF, MMP9, CX3CL1, IFIT3, CRLF1	93	879	17375	2.55055	1	0.0873295	0.0812594
KEGG_PATHWAY	rno04062:Chemokine signaling pathway	6	5.66038	0.00695232	CXCL10, CXCL9, STAT1, STAT3, CX3CL1, CXCL16	54	177	7749	4.86441	0.623457	0.0540736	0.0478937
GOTERM_BP_FAT	GO:0043069~negative regulation of programmed cell death	12	11.3208	0.00745439	CD74, AXL, STAT3, CCNG1, CTNNA1, TNFAIP3, ACKR3, TNF, MMP9, CX3CL1, IFIT3, CRLF1	93	893	17375	2.51057	1	0.0957037	0.0890515
GOTERM_BP_FAT	GO:0009968~negative regulation of signal transduction	13	12.2642	0.00777951	CD74, STAT1, NLRC5, TNFAIP3, TNF, MMP9, CX3CL1, DHRS3, RNF213, IRF1, DHX58, CTNNA1, ACKR3	93	1026	17375	2.36722	1	0.0981178	0.0912978
GOTERM_BP_FAT	GO:2000026~regulation of multicellular organismal development	19	17.9245	0.00805517	CD74, GRN, CSF1, STAT1, TESC, STAT3, TNFAIP3, ISG15, RT1-A1, RT1-A2, TNF, MMP9, CX3CL1, CXCL10, AXL, IRF1, CTNNA1, LGALS9, FGF23	93	1858	17375	1.91051	1	0.101149	0.0941183
GOTERM_BP_FAT	GO:0031325~positive regulation of cellular metabolic process	25	23.5849	0.0100995	CXCL9, CSF1, NLRC5, TNFAIP3, TNF, CX3CL1, LGALS9, LBP, FGF23, ICOSLG, CD74, STAT1, TESC, STAT3, MMP9, ASS1, ADGRD1, CXCL10, IRF1, ANGPTL8, IRF2, ACKR3, LOC100912228, INHA, CRLF1	93	2811	17375	1.66158	1	0.120479	0.112104
GOTERM_BP_FAT	GO:0032940~secretion by cell	12	11.3208	0.0104124	GBP5, PNKD, RSAD2, AXL, RAB34, TNFAIP2, LGALS9, INHA, TNF, FGF23, CX3CL1, LY6E	93	936	17375	2.39523	1	0.122994	0.114445
GOTERM_BP_FAT	GO:0070371~ERK1 and ERK2 cascade	6	5.66038	0.0121735	CD74, ACKR3, LGALS9, LOC100912228, FGF23, CX3CL1	93	259	17375	4.32806	1	0.140788	0.131002
GOTERM_BP_FAT	GO:0032270~positive regulation of cellular protein metabolic process	15	14.1509	0.0136744	CD74, CSF1, STAT1, STAT3, TNFAIP3, TNF, MMP9, CX3CL1, ANGPTL8, ACKR3, LGALS9, LOC100912228, INHA, FGF23, CRLF1	93	1382	17375	2.0278	1	0.153529	0.142857
GOTERM_BP_FAT	GO:0070372~regulation of ERK1 and ERK2 cascade	6	5.66038	0.0141435	CD74, ACKR3, LGALS9, LOC100912228, FGF23, CX3CL1	93	269	17375	4.16717	1	0.15682	0.14592
GOTERM_BP_FAT	GO:0042325~regulation of phosphorylation	15	14.1509	0.017169	CD74, CSF1, STAT3, NLRC5, TNFAIP3, TNF, MMP9, CX3CL1, IRF1, ACKR3, LGALS9, LOC100912228, INHA, FGF23, CRLF1	93	1422	17375	1.97076	1	0.181541	0.168923
GOTERM_BP_FAT	GO:0051049~regulation of transport	18	16.9811	0.0172474	CD74, CXCL9, RSAD2, TESC, TNF, MMP9, CX3CL1, GNAO1, CXCL10, PNKD, AXL, FXYD2, RAB34, LGALS9, FXYD5, LBP, INHA, FGF23	93	1860	17375	1.80801	1	0.181541	0.168923
GOTERM_BP_FAT	GO:0045595~regulation of cell differentiation	17	16.0377	0.0180275	CD74, CXCL9, GRN, CSF1, STAT1, TESC, STAT3, ISG15, RT1-A2, TNF, CX3CL1, CXCL10, AXL, IRF1, CTNNA1, LGALS9, FGF23	93	1721	17375	1.84548	1	0.188368	0.175275
GOTERM_BP_FAT	GO:0001934~positive regulation of protein phosphorylation	11	10.3774	0.0197085	CD74, CSF1, ACKR3, LGALS9, LOC100912228, INHA, TNF, FGF23, MMP9, CX3CL1, CRLF1	93	894	17375	2.29878	1	0.201519	0.187512
GOTERM_BP_FAT	GO:0051246~regulation of protein metabolic process	22	20.7547	0.0207595	CD74, CSF1, STAT1, STAT3, WFDC1, TNFAIP3, ISG15, TNF, MMP9, PSMB8, CX3CL1, PSMB9, IRF1, ANGPTL8, ACKR3, LGALS9, LBP, LOC100912228, INHA, FGF23, ICOSLG, CRLF1	93	2514	17375	1.63493	1	0.207813	0.193368
GOTERM_BP_FAT	GO:0009893~positive regulation of metabolic process	25	23.5849	0.0215697	CXCL9, CSF1, NLRC5, TNFAIP3, TNF, CX3CL1, LGALS9, LBP, FGF23, ICOSLG, CD74, STAT1, TESC, STAT3, MMP9, ASS1, ADGRD1, CXCL10, IRF1, ANGPTL8, IRF2, ACKR3, LOC100912228, INHA, CRLF1	93	3001	17375	1.55638	1	0.213682	0.19883
GOTERM_BP_FAT	GO:0010942~positive regulation of cell death	9	8.49057	0.0218188	STAT1, IRF1, CTNNA1, OSGIN1, CD248, LGALS9, TNF, MMP9, IFIT2	93	650	17375	2.58685	1	0.215405	0.200432
GOTERM_BP_FAT	GO:0035556~intracellular signal transduction	21	19.8113	0.0230279	CD74, CXCL9, CSF1, STAT1, STAT3, TNFAIP3, TNF, MMP9, CX3CL1, RND1, CXCL10, AXL, IRF1, RAB34, DHX58, ACKR3, LGALS9, LOC100912228, INHA, FGF23, CRLF1	93	2383	17375	1.64641	1	0.223364	0.207839
GOTERM_BP_FAT	GO:0051353~positive regulation of oxidoreductase activity	3	2.83019	0.0236903	LGALS9, TNF, FGF23	93	45	17375	12.4552	1	0.226908	0.211136
GOTERM_BP_FAT	GO:0042327~positive regulation of phosphorylation	11	10.3774	0.0262633	CD74, CSF1, ACKR3, LGALS9, LOC100912228, INHA, TNF, FGF23, MMP9, CX3CL1, CRLF1	93	937	17375	2.19328	1	0.242554	0.225695
GOTERM_BP_FAT	GO:0050709~negative regulation of protein secretion	4	3.77358	0.0287229	RSAD2, LGALS9, TNF, CX3CL1	93	125	17375	5.97849	1	0.258597	0.240622
GOTERM_BP_FAT	GO:0050710~negative regulation of cytokine secretion	3	2.83019	0.0298947	LGALS9, TNF, CX3CL1	93	51	17375	10.9899	1	0.265764	0.247291
GOTERM_BP_FAT	GO:0006796~phosphate-containing compound metabolic process	24	22.6415	0.030076	CAR3, CD74, CXCL9, CSF1, MLKL, STAT3, NLRC5, TNFAIP3, OAS1A, TNF, MMP9, CX3CL1, ADGRD1, CXCL10, AXL, IRF1, CMPK2, ACKR3, LGALS9, LOC100912228, INHA, FGF23, CRLF1, OASL2	93	2931	17375	1.52981	1	0.265764	0.247291
GOTERM_BP_FAT	GO:0006793~phosphorus metabolic process	24	22.6415	0.0302897	CAR3, CD74, CXCL9, CSF1, MLKL, STAT3, NLRC5, TNFAIP3, OAS1A, TNF, MMP9, CX3CL1, ADGRD1, CXCL10, AXL, IRF1, CMPK2, ACKR3, LGALS9, LOC100912228, INHA, FGF23, CRLF1, OASL2	93	2933	17375	1.52877	1	0.266829	0.248282
GOTERM_BP_FAT	GO:0006928~movement of cell or subcellular component	16	15.0943	0.0313506	CD74, CXCL9, CSF1, STAT1, STAT3, MTUS1, TNF, MMP9, CX3CL1, CXCL16, CXCL10, AXL, CTNNA1, CD248, LGALS9, LBP	93	1688	17375	1.77088	1	0.269592	0.250853
GOTERM_BP_FAT	GO:0045596~negative regulation of cell differentiation	9	8.49057	0.0327258	CXCL10, CD74, STAT1, IRF1, STAT3, CTNNA1, RT1-A2, TNF, FGF23	93	703	17375	2.39182	1	0.279683	0.260243
GOTERM_BP_FAT	GO:0097190~apoptotic signaling pathway	8	7.54717	0.0336144	CD74, CTNNA1, TNFAIP3, ACKR3, LGALS9, TNF, MMP9, CX3CL1	93	578	17375	2.58585	1	0.286423	0.266515
GOTERM_BP_FAT	GO:1902532~negative regulation of intracellular signal transduction	7	6.60377	0.0389108	CD74, STAT1, IRF1, DHX58, TNFAIP3, ACKR3, MMP9	93	471	17375	2.77664	1	0.317383	0.295323
GOTERM_BP_FAT	GO:0043065~positive regulation of apoptotic process	8	7.54717	0.039868	STAT1, CTNNA1, OSGIN1, CD248, LGALS9, TNF, MMP9, IFIT2	93	600	17375	2.49104	1	0.323349	0.300874
GOTERM_BP_FAT	GO:0043068~positive regulation of programmed cell death	8	7.54717	0.0416979	STAT1, CTNNA1, OSGIN1, CD248, LGALS9, TNF, MMP9, IFIT2	93	606	17375	2.46638	1	0.330696	0.30771
GOTERM_BP_FAT	GO:0043410~positive regulation of MAPK cascade	7	6.60377	0.0438235	CD74, ACKR3, LGALS9, LOC100912228, TNF, FGF23, CX3CL1	93	485	17375	2.69649	1	0.346593	0.322502
GOTERM_BP_FAT	GO:0001932~regulation of protein phosphorylation	13	12.2642	0.04457	CD74, CSF1, TNFAIP3, TNF, MMP9, CX3CL1, IRF1, ACKR3, LGALS9, LOC100912228, INHA, FGF23, CRLF1	93	1316	17375	1.84556	1	0.351526	0.327092
GOTERM_BP_FAT	GO:0050790~regulation of catalytic activity	18	16.9811	0.0449738	CD74, CSF1, STAT1, GRTP1, TESC, STAT3, NLRC5, WFDC1, TNFAIP3, TNF, MMP9, PSMB8, CX3CL1, PSMB9, GNAO1, ADGRD1, LGALS9, FGF23	93	2082	17375	1.61523	1	0.353737	0.329149
GOTERM_BP_FAT	GO:0045785~positive regulation of cell adhesion	6	5.66038	0.0453537	CD74, CSF1, LGALS9, LOC100912228, TNF, CX3CL1	93	367	17375	3.05441	1	0.355109	0.330427
GOTERM_BP_FAT	GO:0051046~regulation of secretion	9	8.49057	0.0484215	CD74, PNKD, RSAD2, RAB34, LGALS9, INHA, TNF, FGF23, CX3CL1	93	761	17375	2.20953	1	0.371701	0.345865
Annotation Cluster 15	Enrichment Score: 2.577290581536846
Category	Term	Count	%	PValue	Genes	List Total	Pop Hits	Pop Total	Fold Enrichment	Bonferroni	Benjamini	FDR
GOTERM_MF_FAT	GO:0042379~chemokine receptor binding	6	5.66038	8.94e-06	CXCL10, CXCL9, STAT1, STAT3, CX3CL1, CXCL16	92	51	16438	21.0205	0.00309799	0.000796	0.000738
GOTERM_BP_FAT	GO:0006949~syncytium formation	4	3.77358	0.00359164	CXCL10, CXCL9, STAT1, CCNG1	93	58	17375	12.8847	0.999966	0.0561905	0.0522848
KEGG_PATHWAY	rno04620:Toll-like receptor signaling pathway	5	4.71698	0.00422665	CXCL10, CXCL9, STAT1, LBP, TNF	54	97	7749	7.39691	0.447325	0.0394487	0.0349403
KEGG_PATHWAY	rno04062:Chemokine signaling pathway	6	5.66038	0.00695232	CXCL10, CXCL9, STAT1, STAT3, CX3CL1, CXCL16	54	177	7749	4.86441	0.623457	0.0540736	0.0478937
GOTERM_BP_FAT	GO:0060142~regulation of syncytium formation by plasma membrane fusion	3	2.83019	0.0102606	CXCL10, CXCL9, STAT1	93	29	17375	19.327	1	0.121892	0.11342
GOTERM_BP_FAT	GO:0000768~syncytium formation by plasma membrane fusion	3	2.83019	0.0355014	CXCL10, CXCL9, STAT1	93	56	17375	10.0086	1	0.298066	0.277348
Annotation Cluster 16	Enrichment Score: 2.544524215641667
Category	Term	Count	%	PValue	Genes	List Total	Pop Hits	Pop Total	Fold Enrichment	Bonferroni	Benjamini	FDR
UP_SEQ_FEATURE	site:Cleavage; by autocatalysis	3	2.83019	9.3e-05	PSMB8, PSMB10, PSMB9	46	3	7976	173.391	0.0143196	0.0145155	0.0145155
GOTERM_CC_FAT	GO:1990111~spermatoproteasome complex	3	2.83019	0.000341	PSMB8, PSMB10, PSMB9	81	5	13535	100.259	0.0722973	0.0187578	0.0184167
INTERPRO	IPR000243:Peptidase T1A, proteasome beta-subunit	3	2.83019	0.000723	PSMB8, PSMB10, PSMB9	101	8	19384	71.9703	0.152638	0.0137973	0.0129538
UP_KEYWORDS	Proteasome	4	3.77358	0.00195393	TXNL1, PSMB8, PSMB10, PSMB9	104	50	20793	15.9946	0.22147	0.0250103	0.0234471
INTERPRO	IPR016050:Proteasome, beta-type subunit, conserved site	3	2.83019	0.00198046	PSMB8, PSMB10, PSMB9	101	13	19384	44.2894	0.364901	0.030235	0.0283866
INTERPRO	IPR023333:Proteasome B-type subunit	3	2.83019	0.00198046	PSMB8, PSMB10, PSMB9	101	13	19384	44.2894	0.364901	0.030235	0.0283866
UP_KEYWORDS	Threonine protease	3	2.83019	0.00479917	PSMB8, PSMB10, PSMB9	104	21	20793	28.5618	0.459777	0.0558449	0.0523546
INTERPRO	IPR001353:Proteasome, subunit alpha/beta	3	2.83019	0.00569066	PSMB8, PSMB10, PSMB9	101	22	19384	26.171	0.729338	0.0766565	0.0719701
GOTERM_MF_FAT	GO:0070003~threonine-type peptidase activity	3	2.83019	0.00772888	PSMB8, PSMB10, PSMB9	92	24	16438	22.3342	0.932278	0.0893974	0.0829567
GOTERM_MF_FAT	GO:0004298~threonine-type endopeptidase activity	3	2.83019	0.00772888	PSMB8, PSMB10, PSMB9	92	24	16438	22.3342	0.932278	0.0893974	0.0829567
GOTERM_CC_FAT	GO:0005839~proteasome core complex	3	2.83019	0.00805365	PSMB8, PSMB10, PSMB9	81	23	13535	21.7955	0.831189	0.216329	0.212396
GOTERM_CC_FAT	GO:0000502~proteasome complex	4	3.77358	0.00884984	TXNL1, PSMB8, PSMB10, PSMB9	81	72	13535	9.28326	0.858525	0.216329	0.212396
KEGG_PATHWAY	rno03050:Proteasome	3	2.83019	0.0407934	PSMB8, PSMB10, PSMB9	54	47	7749	9.15957	0.997064	0.248308	0.21993
Annotation Cluster 17	Enrichment Score: 2.4346329300272656
Category	Term	Count	%	PValue	Genes	List Total	Pop Hits	Pop Total	Fold Enrichment	Bonferroni	Benjamini	FDR
GOTERM_MF_FAT	GO:0003823~antigen binding	6	5.66038	0.000243	CD74, TAP2, TAP1, RT1-A1, RT1-T24-3, RT1-CE1	92	101	16438	10.6143	0.0807503	0.00581778	0.00539863
GOTERM_BP_FAT	GO:0002449~lymphocyte mediated immunity	8	7.54717	0.000291	CD74, RSAD2, TAP2, TAP1, RT1-A1, LGALS9, RT1-A2, TNF	93	241	17375	6.20176	0.565899	0.00869122	0.00808712
GOTERM_BP_FAT	GO:0002577~regulation of antigen processing and presentation	4	3.77358	0.000304	CD74, TAP2, TAP1, TAPBPL	93	25	17375	29.8925	0.580854	0.00887146	0.00825483
GOTERM_BP_FAT	GO:0002443~leukocyte mediated immunity	8	7.54717	0.00144071	CD74, RSAD2, TAP2, TAP1, RT1-A1, LGALS9, RT1-A2, TNF	93	316	17375	4.72982	0.983881	0.0303292	0.0282211
GOTERM_BP_FAT	GO:0002579~positive regulation of antigen processing and presentation	3	2.83019	0.00401538	CD74, TAP2, TAP1	93	18	17375	31.138	0.99999	0.0605055	0.0562999
GOTERM_BP_FAT	GO:0002478~antigen processing and presentation of exogenous peptide antigen	3	2.83019	0.00893155	CD74, TAP2, TAP1	93	27	17375	20.7587	1	0.108813	0.10125
GOTERM_MF_FAT	GO:0042287~MHC protein binding	3	2.83019	0.0111676	CD74, TAP2, TAP1	92	29	16438	18.4835	0.979696	0.117429	0.108968
GOTERM_BP_FAT	GO:0019884~antigen processing and presentation of exogenous antigen	3	2.83019	0.0124071	CD74, TAP2, TAP1	93	32	17375	17.5151	1	0.142656	0.132741
GOTERM_MF_FAT	GO:0042277~peptide binding	6	5.66038	0.0183127	CD74, TAP2, TAP1, RT1-A1, RT1-T24-3, RT1-CE1	92	275	16438	3.89834	0.998361	0.154988	0.143821
UP_KEYWORDS	Adaptive immunity	3	2.83019	0.0236416	CD74, TAP2, TAP1	104	48	20793	12.4958	0.953228	0.252177	0.236416
GOTERM_MF_FAT	GO:0033218~amide binding	6	5.66038	0.024883	CD74, TAP2, TAP1, RT1-A1, RT1-T24-3, RT1-CE1	92	298	16438	3.59746	0.999841	0.2008	0.186333
Annotation Cluster 18	Enrichment Score: 2.299997424325835
Category	Term	Count	%	PValue	Genes	List Total	Pop Hits	Pop Total	Fold Enrichment	Bonferroni	Benjamini	FDR
KEGG_PATHWAY	rno04668:TNF signaling pathway	8	7.54717	8.12e-06	CXCL10, CSF1, MLKL, TNFAIP3, IFI47, TNF, MMP9, CX3CL1	54	109	7749	10.5321	0.00113666	0.000227	0.000201
GOTERM_BP_FAT	GO:0002224~toll-like receptor signaling pathway	6	5.66038	6.96e-05	RSAD2, IRF1, TNFAIP3, LGALS9, LBP, TNF	93	81	17375	13.8391	0.180634	0.00252174	0.00234646
GOTERM_BP_FAT	GO:2001234~negative regulation of apoptotic signaling pathway	7	6.60377	0.000939	CD74, CTNNA1, TNFAIP3, ACKR3, TNF, MMP9, CX3CL1	93	213	17375	6.13989	0.932154	0.0222259	0.020681
GOTERM_BP_FAT	GO:0031663~lipopolysaccharide-mediated signaling pathway	4	3.77358	0.00184959	STAT1, TNFAIP3, LBP, TNF	93	46	17375	16.2459	0.99501	0.0353025	0.0328487
GOTERM_BP_FAT	GO:0006979~response to oxidative stress	9	8.49057	0.00387413	CAR3, GNAO1, STAT1, AXL, TXNL1, TNFAIP3, TNF, MMP9, SOD3	93	479	17375	3.51034	0.999985	0.0596324	0.0554875
GOTERM_BP_FAT	GO:2001233~regulation of apoptotic signaling pathway	8	7.54717	0.00445788	CD74, CTNNA1, TNFAIP3, ACKR3, LGALS9, TNF, MMP9, CX3CL1	93	387	17375	3.86208	0.999997	0.066129	0.0615326
GOTERM_BP_FAT	GO:0048659~smooth muscle cell proliferation	5	4.71698	0.00685713	STAT1, TNFAIP3, TNF, MMP9, CX3CL1	93	142	17375	6.57845	1	0.0892362	0.0830337
GOTERM_BP_FAT	GO:0048660~regulation of smooth muscle cell proliferation	5	4.71698	0.00719842	STAT1, TNFAIP3, TNF, MMP9, CX3CL1	93	144	17375	6.48708	1	0.0932537	0.0867719
GOTERM_BP_FAT	GO:0000302~response to reactive oxygen species	6	5.66038	0.0133315	GNAO1, STAT1, AXL, TNFAIP3, TNF, SOD3	93	265	17375	4.23007	1	0.150862	0.140376
GOTERM_BP_FAT	GO:2001237~negative regulation of extrinsic apoptotic signaling pathway	4	3.77358	0.0140048	CTNNA1, TNFAIP3, TNF, CX3CL1	93	95	17375	7.86644	1	0.156014	0.14517
GOTERM_BP_FAT	GO:2001240~negative regulation of extrinsic apoptotic signaling pathway in absence of ligand	3	2.83019	0.0155451	CTNNA1, TNF, CX3CL1	93	36	17375	15.569	1	0.169223	0.157461
GOTERM_BP_FAT	GO:1901099~negative regulation of signal transduction in absence of ligand	3	2.83019	0.0155451	CTNNA1, TNF, CX3CL1	93	36	17375	15.569	1	0.169223	0.157461
GOTERM_BP_FAT	GO:0033002~muscle cell proliferation	5	4.71698	0.0203265	STAT1, TNFAIP3, TNF, MMP9, CX3CL1	93	196	17375	4.76602	1	0.206058	0.191736
GOTERM_BP_FAT	GO:0010035~response to inorganic substance	9	8.49057	0.0269888	GNAO1, STAT1, AXL, TNFAIP3, TNF, FGF23, MMP9, SOD3, ASS1	93	677	17375	2.48368	1	0.246866	0.229707
GOTERM_BP_FAT	GO:2001239~regulation of extrinsic apoptotic signaling pathway in absence of ligand	3	2.83019	0.0298947	CTNNA1, TNF, CX3CL1	93	51	17375	10.9899	1	0.265764	0.247291
GOTERM_BP_FAT	GO:0097190~apoptotic signaling pathway	8	7.54717	0.0336144	CD74, CTNNA1, TNFAIP3, ACKR3, LGALS9, TNF, MMP9, CX3CL1	93	578	17375	2.58585	1	0.286423	0.266515
GOTERM_BP_FAT	GO:0007249~I-kappaB kinase/NF-kappaB signaling	5	4.71698	0.0381519	STAT1, IRF1, TNFAIP3, LGALS9, TNF	93	239	17375	3.90853	1	0.312918	0.291168
Annotation Cluster 19	Enrichment Score: 2.280638032745018
Category	Term	Count	%	PValue	Genes	List Total	Pop Hits	Pop Total	Fold Enrichment	Bonferroni	Benjamini	FDR
KEGG_PATHWAY	rno05160:Hepatitis C	6	5.66038	0.00179049	STAT1, IRF1, STAT3, OAS1A, OAS1B, TNF	54	129	7749	6.67442	0.221895	0.0192822	0.0170786
KEGG_PATHWAY	rno05164:Influenza A	6	5.66038	0.00602187	CXCL10, RSAD2, STAT1, OAS1A, OAS1B, TNF	54	171	7749	5.03509	0.570705	0.0495919	0.0439242
KEGG_PATHWAY	rno05162:Measles	5	4.71698	0.0133469	STAT1, STAT3, OAS1A, TNFAIP3, OAS1B	54	135	7749	5.31481	0.847586	0.0897021	0.0794504
Annotation Cluster 20	Enrichment Score: 1.9426012115263516
Category	Term	Count	%	PValue	Genes	List Total	Pop Hits	Pop Total	Fold Enrichment	Bonferroni	Benjamini	FDR
GOTERM_BP_FAT	GO:0006953~acute-phase response	4	3.77358	0.00248949	STAT3, LBP, TNF, ASS1	93	51	17375	14.6532	0.999204	0.0437265	0.0406872
GOTERM_BP_FAT	GO:0002526~acute inflammatory response	5	4.71698	0.00669059	STAT3, LBP, LOC100912228, TNF, ASS1	93	141	17375	6.6251	1	0.0874665	0.0813869
GOTERM_BP_FAT	GO:1904407~positive regulation of nitric oxide metabolic process	3	2.83019	0.0256926	LOC100912228, TNF, ASS1	93	47	17375	11.9252	1	0.239661	0.223003
GOTERM_BP_FAT	GO:0072593~reactive oxygen species metabolic process	5	4.71698	0.0396472	STAT3, LOC100912228, TNF, SOD3, ASS1	93	242	17375	3.86008	1	0.322471	0.300057
Annotation Cluster 21	Enrichment Score: 1.873127872575671
Category	Term	Count	%	PValue	Genes	List Total	Pop Hits	Pop Total	Fold Enrichment	Bonferroni	Benjamini	FDR
KEGG_PATHWAY	rno05145:Toxoplasmosis	6	5.66038	0.00107303	GNAO1, STAT1, STAT3, IGTP, TNF, IRGM	54	115	7749	7.48696	0.139554	0.0125186	0.0110879
GOTERM_BP_FAT	GO:0008285~negative regulation of cell proliferation	11	10.3774	0.00218598	STAT1, TESC, IRF1, STAT3, CTNNA1, WFDC1, TNFAIP3, LGALS9, TNF, MMP9, IFIT3	93	646	17375	3.18128	0.998099	0.0399465	0.0371699
GOTERM_BP_FAT	GO:0052548~regulation of endopeptidase activity	8	7.54717	0.00615542	STAT1, STAT3, WFDC1, LGALS9, TNF, MMP9, PSMB8, PSMB9	93	411	17375	3.63655	1	0.0823502	0.0766263
GOTERM_BP_FAT	GO:0052547~regulation of peptidase activity	8	7.54717	0.0083964	STAT1, STAT3, WFDC1, LGALS9, TNF, MMP9, PSMB8, PSMB9	93	436	17375	3.42804	1	0.104064	0.0968312
GOTERM_BP_FAT	GO:0042493~response to drug	9	8.49057	0.0192736	GNAO1, STAT1, STAT3, ATP1A3, WFDC1, TNF, MMP9, ASS1, PSMB9	93	635	17375	2.64796	1	0.198491	0.184694
GOTERM_BP_FAT	GO:0030162~regulation of proteolysis	9	8.49057	0.0304282	STAT1, STAT3, ANGPTL8, WFDC1, LGALS9, TNF, MMP9, PSMB8, PSMB9	93	693	17375	2.42634	1	0.267227	0.248653
GOTERM_BP_FAT	GO:0007249~I-kappaB kinase/NF-kappaB signaling	5	4.71698	0.0381519	STAT1, IRF1, TNFAIP3, LGALS9, TNF	93	239	17375	3.90853	1	0.312918	0.291168
GOTERM_BP_FAT	GO:2000116~regulation of cysteine-type endopeptidase activity	5	4.71698	0.0381519	STAT1, LGALS9, TNF, MMP9, PSMB9	93	239	17375	3.90853	1	0.312918	0.291168
GOTERM_BP_FAT	GO:0010950~positive regulation of endopeptidase activity	4	3.77358	0.038254	STAT1, STAT3, LGALS9, TNF	93	140	17375	5.33794	1	0.312918	0.291168
GOTERM_BP_FAT	GO:0010952~positive regulation of peptidase activity	4	3.77358	0.0468992	STAT1, STAT3, LGALS9, TNF	93	152	17375	4.91653	1	0.363882	0.338589
Annotation Cluster 22	Enrichment Score: 1.8242210508026875
Category	Term	Count	%	PValue	Genes	List Total	Pop Hits	Pop Total	Fold Enrichment	Bonferroni	Benjamini	FDR
GOTERM_BP_FAT	GO:0008285~negative regulation of cell proliferation	11	10.3774	0.00218598	STAT1, TESC, IRF1, STAT3, CTNNA1, WFDC1, TNFAIP3, LGALS9, TNF, MMP9, IFIT3	93	646	17375	3.18128	0.998099	0.0399465	0.0371699
GOTERM_BP_FAT	GO:0042493~response to drug	9	8.49057	0.0192736	GNAO1, STAT1, STAT3, ATP1A3, WFDC1, TNF, MMP9, ASS1, PSMB9	93	635	17375	2.64796	1	0.198491	0.184694
GOTERM_BP_FAT	GO:0014070~response to organic cyclic compound	14	13.2075	0.0193972	GRN, STAT1, STAT3, WFDC1, TNF, MMP9, ASS1, IFIT3, PSMB9, GNAO1, CXCL10, IRF1, CTNNA1, FGF23	93	1302	17375	2.0089	1	0.199048	0.185212
GOTERM_BP_FAT	GO:1901698~response to nitrogen compound	13	12.2642	0.0204412	STAT1, STAT3, MTUS1, TNFAIP3, TNF, MMP9, ASS1, PSMB9, GNAO1, IRF1, CCNG1, CTNNA1, LY6E	93	1171	17375	2.07409	1	0.206067	0.191744
GOTERM_BP_FAT	GO:0010243~response to organonitrogen compound	12	11.3208	0.0251555	GNAO1, STAT1, IRF1, STAT3, CCNG1, MTUS1, CTNNA1, TNFAIP3, TNF, MMP9, ASS1, PSMB9	93	1067	17375	2.10116	1	0.237691	0.221169
GOTERM_BP_FAT	GO:0010035~response to inorganic substance	9	8.49057	0.0269888	GNAO1, STAT1, AXL, TNFAIP3, TNF, FGF23, MMP9, SOD3, ASS1	93	677	17375	2.48368	1	0.246866	0.229707
Annotation Cluster 23	Enrichment Score: 1.7011409135689002
Category	Term	Count	%	PValue	Genes	List Total	Pop Hits	Pop Total	Fold Enrichment	Bonferroni	Benjamini	FDR
KEGG_PATHWAY	rno04620:Toll-like receptor signaling pathway	5	4.71698	0.00422665	CXCL10, CXCL9, STAT1, LBP, TNF	54	97	7749	7.39691	0.447325	0.0394487	0.0349403
GOTERM_CC_FAT	GO:0098552~side of membrane	8	7.54717	0.0198879	GNAO1, CXCL10, CD74, CXCL9, S100A6, RT1-A2, TNF, ICOSLG	81	465	13535	2.87482	0.987959	0.437534	0.429579
GOTERM_CC_FAT	GO:0009897~external side of plasma membrane	6	5.66038	0.0277699	CXCL10, CD74, CXCL9, RT1-A2, TNF, ICOSLG	81	288	13535	3.48122	0.997962	0.459014	0.450668
GOTERM_BP_FAT	GO:0045661~regulation of myoblast differentiation	3	2.83019	0.0355014	CXCL10, CXCL9, TNF	93	56	17375	10.0086	1	0.298066	0.277348
GOTERM_BP_FAT	GO:0032846~positive regulation of homeostatic process	5	4.71698	0.0376608	CXCL10, CXCL9, ISG15, LGALS9, TNF	93	238	17375	3.92496	1	0.312918	0.291168
Annotation Cluster 24	Enrichment Score: 1.6982276903670352
Category	Term	Count	%	PValue	Genes	List Total	Pop Hits	Pop Total	Fold Enrichment	Bonferroni	Benjamini	FDR
GOTERM_BP_FAT	GO:1904062~regulation of cation transmembrane transport	6	5.66038	0.00822624	CXCL10, CXCL9, TESC, FXYD2, FXYD5, MMP9	93	235	17375	4.77008	1	0.102399	0.0952814
GOTERM_BP_FAT	GO:0043269~regulation of ion transport	9	8.49057	0.0159374	GNAO1, CXCL10, CXCL9, TESC, FXYD2, FXYD5, TNF, FGF23, MMP9	93	613	17375	2.74299	1	0.172184	0.160216
GOTERM_BP_FAT	GO:2000649~regulation of sodium ion transmembrane transporter activity	3	2.83019	0.0172284	TESC, FXYD2, FXYD5	93	38	17375	14.7496	1	0.181541	0.168923
GOTERM_BP_FAT	GO:0035725~sodium ion transmembrane transport	4	3.77358	0.0236973	TESC, FXYD2, ATP1A3, FXYD5	93	116	17375	6.44234	1	0.226908	0.211136
GOTERM_BP_FAT	GO:1902305~regulation of sodium ion transmembrane transport	3	2.83019	0.024683	TESC, FXYD2, FXYD5	93	46	17375	12.1844	1	0.234776	0.218457
GOTERM_BP_FAT	GO:0010959~regulation of metal ion transport	6	5.66038	0.0489411	GNAO1, CXCL10, CXCL9, TESC, FXYD2, FXYD5	93	375	17375	2.98925	1	0.374648	0.348607
Annotation Cluster 25	Enrichment Score: 1.489307165610626
Category	Term	Count	%	PValue	Genes	List Total	Pop Hits	Pop Total	Fold Enrichment	Bonferroni	Benjamini	FDR
GOTERM_MF_FAT	GO:0042626~ATPase activity, coupled to transmembrane movement of substances	4	3.77358	0.027151	FXYD2, TAP2, ATP1A3, TAP1	92	117	16438	6.10851	0.999929	0.211117	0.195907
GOTERM_MF_FAT	GO:0016820~hydrolase activity, acting on acid anhydrides, catalyzing transmembrane movement of substances	4	3.77358	0.0283569	FXYD2, TAP2, ATP1A3, TAP1	92	119	16438	6.00585	0.999954	0.21391	0.198499
GOTERM_MF_FAT	GO:0015399~primary active transmembrane transporter activity	4	3.77358	0.0354912	FXYD2, TAP2, ATP1A3, TAP1	92	130	16438	5.49766	0.999996	0.236835	0.219772
GOTERM_MF_FAT	GO:0015405~P-P-bond-hydrolysis-driven transmembrane transporter activity	4	3.77358	0.0354912	FXYD2, TAP2, ATP1A3, TAP1	92	130	16438	5.49766	0.999996	0.236835	0.219772
GOTERM_MF_FAT	GO:0043492~ATPase activity, coupled to movement of substances	4	3.77358	0.0368789	FXYD2, TAP2, ATP1A3, TAP1	92	132	16438	5.41436	0.999998	0.241452	0.224057
Annotation Cluster 26	Enrichment Score: 1.4182958662258887
Category	Term	Count	%	PValue	Genes	List Total	Pop Hits	Pop Total	Fold Enrichment	Bonferroni	Benjamini	FDR
GOTERM_BP_FAT	GO:0009712~catechol-containing compound metabolic process	3	2.83019	0.0343496	PNKD, LOC100912228, LY6E	93	55	17375	10.1906	1	0.290097	0.269933
GOTERM_BP_FAT	GO:0006584~catecholamine metabolic process	3	2.83019	0.0343496	PNKD, LOC100912228, LY6E	93	55	17375	10.1906	1	0.290097	0.269933
GOTERM_BP_FAT	GO:1901615~organic hydroxy compound metabolic process	6	5.66038	0.047127	PNKD, LOC100912228, TNF, FGF23, DHRS3, LY6E	93	371	17375	3.02148	1	0.364661	0.339314
