# Supplementary material for: The MEF2A transcription factor interactome in cardiomyocytes
Source: Cell Death Dis. 2023 Apr 5;14(4):240. doi: 10.1038/s41419-023-05665-8 (PMC10076289; doi:10.1038/s41419-023-05665-8)
Supplement: Supplementary file 3 — Supplemental Document 3 [file 41419_2023_5665_MOESM3_ESM.zip › Supplemental Document 3.xlsx]

## Sheet: sheet 1
Commomn genes between MEF2A DNA associated genes (identified from ChIP-exo experiemnt) and siMEF2A associated DEGs in primary cardiomyocytes
Nrp2	MACS_peak_1778 (+63074)
Prpf8	MACS_peak_278 (+11595)
Actn2	MACS_peak_730 (+26033)
Arl4a	MACS_peak_1483 (+813680)
Rpp40	MACS_peak_701 (+82041)
Bcap29	MACS_peak_1467 (+37501)
Cd302	MACS_peak_1119 (+36875)
Mrpl1	MACS_peak_502 (-38676)
Snx10	MACS_peak_1247 (+139973)
Thbs2	MACS_peak_52 (+230224)
Mcfd2	MACS_peak_1436 (+96705)
Csrp2	MACS_peak_1578 (-51826)
Sorbs2	MACS_peak_654 (+90412), MACS_peak_653 (+99327), MACS_peak_652 (+99538), MACS_peak_651 (+119967)
Synpo2	MACS_peak_1019 (+95801)
Podxl	MACS_peak_1233 (-60730)
Nid2	MACS_peak_393 (+7787)
Epas1	MACS_peak_1434 (-496140)
E2f6	MACS_peak_1461 (+25409)
Mrpl32	MACS_peak_717 (+49621)
Cdh5	MACS_peak_808 (-31089)
Cbr4	MACS_peak_641 (+316174), MACS_peak_640 (+316308)
Dtd1	MACS_peak_1187 (+193589)
Cfl2	MACS_peak_1492 (-12281), MACS_peak_1491 (-12090), MACS_peak_1490 (+3188)
Use1	MACS_peak_823 (-38953)
Nsmce2	MACS_peak_1606 (+31621)
Tmem183a	MACS_peak_443 (+28798)
Tjp1	MACS_peak_92 (-247215), MACS_peak_91 (-50416)
Mrps23	MACS_peak_288 (-23008)
Nfkb1	MACS_peak_1028 (+174547)
Ngrn	MACS_peak_106 (-5494)
Alcam	MACS_peak_355 (+293486)
Pdk1	MACS_peak_1131 (+67635)
Upp1	MACS_peak_535 (-19999)
Mbnl2	MACS_peak_611 (+24141)
Zwint	MACS_peak_1066 (-301296), MACS_peak_353 (+424616)
Mgst2	MACS_peak_954 (+47611), MACS_peak_955 (+83494), MACS_peak_956 (+255146), MACS_peak_957 (+276377)
Jup	MACS_peak_301 (+9576)
Mgmt	MACS_peak_165 (+400787)
Snx2	MACS_peak_775 (-358794), MACS_peak_776 (-358396)
Unc50	MACS_peak_1758 (+67070)
Tsc22d1	MACS_peak_594 (-293920), MACS_peak_595 (-266101)
Egr1	MACS_peak_765 (+3546)
Rchy1	MACS_peak_506 (+321567)
Thbs1	MACS_peak_1165 (-514163), MACS_peak_1166 (-445300), MACS_peak_1167 (-367995), MACS_peak_1168 (-107784)
Tmem159	MACS_peak_156 (-8018)
Itga5	MACS_peak_1634 (+11127)
Tmx1	MACS_peak_1498 (+359192)
Uba3	MACS_peak_1324 (-174394), MACS_peak_1325 (-16599)
Nrp1	MACS_peak_863 (-190934), MACS_peak_864 (+105829), MACS_peak_865 (+320891)
Lmcd1	MACS_peak_1293 (-17067), MACS_peak_1294 (-16901), MACS_peak_1295 (-16757)
Cdadc1	MACS_peak_574 (+31974)
Col18a1	MACS_peak_1063 (-100492)
Cyp20a1	MACS_peak_1773 (-154811)
Fndc3b	MACS_peak_940 (+180569)
Mat2b	MACS_peak_237 (+790842)
Dhrs7	MACS_peak_1499 (-55065)
Hebp1	MACS_peak_1320 (+4449)
Anxa1	MACS_peak_182 (-106052)
Car8	MACS_peak_1337 (+753116)
Dscr3	MACS_peak_346 (-10384)
Grb10	MACS_peak_539 (+71416), MACS_peak_538 (+80060)
Tln1	MACS_peak_1363 (+31916)
Fndc3a	MACS_peak_592 (-304560)
Bod1	MACS_peak_230 (+289665)
Raph1	MACS_peak_1775 (-46554), MACS_peak_1774 (+9175)
Nnmt	MACS_peak_1659 (-212428), MACS_peak_1658 (-135204), MACS_peak_1657 (-132571)
Prpsap2	MACS_peak_261 (-91180)
Myh10	MACS_peak_268 (-53891), MACS_peak_269 (+14773)
